# Supplementary material for: Control of Protein and Energy Metabolism in the Pituitary Gland in Response to Three-Week Running Training in Adult Male Mice
Source: Cells. 2021 Mar 26;10(4):736. doi: 10.3390/cells10040736 (PMC8065971; doi:10.3390/cells10040736)
Supplement: Supplementary file 1 [file cells-10-00736-s001.zip]

Archive with 2 entries (2 files):
- cells-1131142 - supplementary_24032021.docx
- cells-1131142 - supp_24032021.xlsx
