# Supplementary material for: Control of Protein and Energy Metabolism in the Pituitary Gland in Response to Three-Week Running Training in Adult Male Mice
Source: Cells. 2021 Mar 26;10(4):736. doi: 10.3390/cells10040736 (PMC8065971; doi:10.3390/cells10040736)
Supplement: Supplementary file 1 [file cells-10-00736-s001.zip › cells-1131142 - supp_24032021.xlsx]

## Sheet: a) DUC tr. vs. sed.
Gene_ID	Chromosome	log2FC	FDR
Agap1	1	-0.295672	0.0296768
Atp1a2	1	-1.53894	0.0312705
Bend6	1	1.46712	0.020019
Cadm3	1	1.27274	0.0368108
Cfh	1	-0.49862	0.0317576
Chil1	1	1.22397	0.0145816
Clasp1	1	-0.277144	0.0368108
Col3a1	1	-0.556368	0.0152098
Col4a3	1	-0.51874	0.0326184
Col4a4	1	-0.436564	0.0483301
Cox5b	1	0.407713	0.0373638
Dbi	1	0.4754	0.0482605
Dnpep	1	0.300746	0.0455057
Eef1b2	1	0.423573	0.0279654
Fam178b	1	2.05959	0.0135701
Fmod	1	-2.83746	0.0139459
Fn1	1	-2.61462	0.0131652
Gpr37l1	1	2.61667	0.012176
Ifi203	1	-0.910071	0.00893409
Ifi203-ps	1	-1.18166	0.0274089
Igsf8	1	0.420515	0.0178778
Kcnj13	1	-3.95964	0.0309148
Lpgat1	1	-0.327159	0.0455057
Mcmdc2	1	-0.943689	0.0342691
Mpz	1	1.72087	0.0082322
Nenf	1	0.511125	0.0280706
Nfasc	1	-0.365313	0.0279654
Nphs2	1	-3.39057	0.0139459
Pbx1	1	-0.279884	0.044571
Ppfia4	1	1.14426	0.032593
Prg4	1	-2.67286	0.032593
Ramp1	1	0.950545	0.0336685
Rpl31	1	0.427042	0.0482605
Rpl37a	1	0.556776	0.0296768
Slc9a2	1	-0.474861	0.0471488
Sned1	1	-0.523278	0.0236996
Syt2	1	4.13911	0.021475
Tmem37	1	0.638831	0.0280706
Wnt6	1	-2.41076	0.0304347
1110008P14Rik	2	0.490738	0.0317576
1500011K16Rik	2	0.465807	0.0485083
Alx4	2	-1.56742	0.020767
Aplnr	2	-0.576817	0.0317576
Bmp7	2	-1.27609	0.0460305
C130021I20Rik	2	1.70937	0.0317576
C1qtnf4	2	0.608579	0.0317576
Cacnb4	2	0.934821	0.0482605
Cd93	2	-0.515132	0.019666
Cdh22	2	1.58012	0.0100183
Cdk5rap1	2	0.746318	0.0280706
Cers6	2	-0.405715	0.0379223
Col5a1	2	-0.578012	0.0448669
Cst3	2	0.464078	0.0234825
Dpm2	2	0.360157	0.0426163
Dusp15	2	1.05723	0.032593
Fam163b	2	1.97388	0.0234825
Fbn1	2	-0.478287	0.0373638
Gad1	2	3.05968	0.0082322
Ifih1	2	-0.441504	0.0274089
Itga8	2	-0.740239	0.0491106
Lamc3	2	-0.393539	0.039973
Mir670hg	2	0.76115	0.0424839
Mrpl41	2	0.423378	0.0425414
Nebl	2	-0.450132	0.0368108
Ntmt1	2	0.371922	0.0329336
Nup214	2	-0.292933	0.0230079
Nxt1	2	0.49778	0.032593
Oprl1	2	2.26351	0.021475
Pdrg1	2	0.319282	0.0230079
Pdyn	2	0.817845	0.0456135
Ppdpf	2	0.460202	0.0279654
Prrc2b	2	-0.293915	0.0483292
Psma7	2	0.286077	0.0482605
Psmb7	2	0.299186	0.0407457
Ptgds	2	-2.93983	0.032593
Ptprt	2	1.33697	0.0317576
Romo1	2	0.570257	0.0265275
Rpl12	2	0.47354	0.0199857
Rpl35	2	0.461525	0.0280706
Rps21	2	0.511203	0.0239928
Scand1	2	0.72097	0.0265275
Slc13a3	2	-1.9446	0.0482605
Slc32a1	2	1.70495	0.043859
Snrpb	2	0.331028	0.0410573
Sptbn5	2	1.08286	0.0314305
Srp14	2	0.338094	0.0422942
Ssna1	2	0.403825	0.0418375
Stmn3	2	0.372637	0.0481739
Stom	2	-0.545884	0.0438663
Tanc1	2	-0.399738	0.0236996
Tspan18	2	-0.653138	0.0234825
Tyro3	2	0.680361	0.0351491
5330417C22Rik	3	-0.246791	0.0263183
AI504432	3	-0.504122	0.0456135
Arhgap29	3	-0.421383	0.0335682
Arhgef11	3	-0.281384	0.0280706
Bola1	3	0.588088	0.0260542
Chia1	3	0.745695	0.0451988
Dpm3	3	0.673019	0.0100183
Fam160a1	3	-0.315763	0.0232604
Gatad2b	3	-0.328806	0.0438663
Gm3764	3	2.28387	0.0442218
Golim4	3	-0.296127	0.0476737
Gpr149	3	-1.00342	0.0100183
Gstm5	3	0.360737	0.032593
Insrr	3	-2.25978	0.0296508
Iqgap3	3	-0.810302	0.0341125
Jtb	3	0.275246	0.0350015
Krtcap2	3	0.44097	0.0418375
Lamtor2	3	0.427331	0.032593
Mab21l1	3	1.71653	0.0131815
Mrps21	3	0.449848	0.0423275
Mrps28	3	0.425124	0.0499897
Pla2g12a	3	0.502771	0.033975
Pmvk	3	0.450691	0.0330044
Prss12	3	1.05239	0.0279654
Psma5	3	0.341465	0.0274089
Psmb4	3	0.41249	0.0247109
Rorc	3	0.491539	0.0296508
Rprd2	3	-0.335405	0.046895
Rps27	3	0.47109	0.0482605
S100a10	3	0.427141	0.0494335
Sclt1	3	-0.387076	0.0269736
Slc7a11	3	-2.40264	0.0222001
Ssr2	3	0.468265	0.0280706
Stmn2	3	0.810578	0.0317576
Tm4sf1	3	0.362026	0.0234825
1110065P20Rik	4	0.446921	0.0368108
A430005L14Rik	4	0.432769	0.0474646
Arid1a	4	-0.395886	0.0144504
Atp6v0b	4	0.355751	0.0265275
Ccdc107	4	0.485526	0.040525
Chchd7	4	0.351554	0.0350861
Cldn19	4	3.36845	0.0230079
Cntfr	4	0.548017	0.0373638
Ece1	4	-0.256669	0.0456135
Efhd2	4	0.328308	0.0494335
Eif3i	4	0.33005	0.0456135
Enho	4	0.633783	0.0247109
Glipr2	4	-0.913113	0.027341
Gm11266	4	0.809708	0.0456135
Kif17	4	0.658624	0.0333865
Klhdc7a	4	-0.969334	0.032593
Lepr	4	-0.996834	0.0357147
Ndufs5	4	0.433065	0.0265275
Park7	4	0.371208	0.0279654
Penk	4	0.943776	0.0278514
Ptprf	4	-0.28709	0.0455057
Reck	4	-0.350201	0.0482605
Rnf38	4	-0.338643	0.0499897
Rpl11	4	0.435143	0.0260542
Rps20	4	0.448171	0.0336685
Rps6	4	0.374562	0.0335682
Rps8	4	0.406299	0.0317576
Runx1t1	4	-0.44738	0.0499897
Slc24a2	4	-0.439664	0.0296768
Spen	4	-0.464182	0.0265275
Tmem50a	4	0.302099	0.0274089
Trabd2b	4	-1.57063	0.0455057
Txn1	4	0.338085	0.0390799
Uqcrh	4	0.419872	0.0455057
Vwa5b1	4	-0.829168	0.0145816
43354	5	-0.300354	0.0178778
1010001B22Rik	5	0.966514	0.0499897
1500011B03Rik	5	0.46364	0.0239928
2210016L21Rik	5	0.309852	0.0498879
2900026A02Rik	5	-0.387729	0.0482605
Afap1	5	-0.372887	0.0442715
Ap1s1	5	0.344547	0.0429218
Atp5j2	5	0.425518	0.0408799
Auts2	5	-0.378647	0.0280706
Caln1	5	2.05678	0.0330044
Cox6a1	5	0.566193	0.0160775
Cplx1	5	2.17241	0.0236996
Fam193a	5	-0.301035	0.0280706
Fgl2	5	-0.875272	0.0367591
Fis1	5	0.416779	0.021475
Foxk1	5	-0.359539	0.0418375
Gjc3	5	2.19066	0.0458378
Gm1673	5	0.639271	0.0418985
Grpel1	5	0.324832	0.0443316
Gtpbp6	5	0.441123	0.0312705
Hcar1	5	-2.18182	0.0128377
Iscu	5	0.316947	0.0310684
Lgi2	5	1.48334	0.0247109
Mvk	5	0.525057	0.0260542
Myo1h	5	-0.57752	0.0189509
Ost4	5	0.420554	0.0274089
Pclo	5	-0.377325	0.0389522
Pebp1	5	0.360489	0.0100183
Pomp	5	0.361603	0.0310684
Ppp1r35	5	0.582859	0.038574
Rph3a	5	1.68161	0.00893409
Rpl6	5	0.350863	0.038091
Rpl9	5	0.359966	0.0382262
Rps16-ps2	5	0.783359	0.0317576
Atp6v1e1	6	0.278919	0.0429218
Brk1	6	0.28615	0.0490967
Cacna2d4	6	-0.905221	0.0251085
Capg	6	0.584776	0.0100183
Chchd6	6	0.511167	0.0317576
Chn2	6	0.794487	0.0458378
Creb3l2	6	-0.396206	0.0442218
Egr4	6	2.2352	0.0260542
Eva1a	6	0.873714	0.0494335
Fam131b	6	2.58439	0.019666
Fmc1	6	0.538994	0.0455057
H2afj	6	0.715241	0.0200671
Inmt	6	0.617476	0.0300483
Kcna1	6	2.06968	0.012176
Mrps33	6	0.334787	0.0442218
Npy	6	2.21187	0.0499897
Nxph1	6	1.75697	0.00850979
Plxnd1	6	-0.31225	0.0457243
Podxl2	6	0.397221	0.0260542
Ppp1r17	6	2.16058	0.00829697
Samd9l	6	-0.440202	0.0373638
Slc13a4	6	-3.08146	0.0183224
Slc25a18	6	1.48989	0.0499897
Slc6a12	6	-3.62192	0.0280706
Slc6a13	6	-3.05073	0.0148411
Tmsb10	6	0.432983	0.0379478
Tpt1-ps3	6	0.439874	0.0314674
Tspan33	6	0.648843	0.0485083
Zc3hav1	6	-0.354497	0.0125857
Arhgap35	7	-0.32048	0.0317576
B9d2	7	0.409106	0.0499897
Bola2	7	0.570386	0.0382262
C2cd3	7	-0.294608	0.0280706
Calca	7	1.04903	0.0219041
Caly	7	0.475908	0.019666
Ceacam10	7	0.80562	0.0265275
Cox6b1	7	0.481355	0.0199857
Dock1	7	-0.359721	0.0280706
Ftl1	7	0.372579	0.0442218
Fxyd1	7	0.732703	0.0460305
Gm5113	7	-0.320198	0.0400353
Gpr139	7	-1.40671	0.00936867
Hmgb1-ps7	7	-3.61906	0.012176
Hras	7	0.418472	0.0456135
Igf2	7	-3.21723	0.021475
Inafm1	7	0.459373	0.0460305
Isg20	7	0.428189	0.0350789
Klk1b16	7	0.900244	0.0068686
Klk1b21	7	1.15718	0.0189509
Lmo1	7	0.502238	0.0263183
Mrpl17	7	0.365818	0.038091
Nav2	7	-0.489939	0.019666
Ndn	7	0.36753	0.0158789
Nr2f2	7	-0.324767	0.0491106
Pdcd5	7	0.375377	0.0330044
Pde3b	7	-0.364201	0.0321206
Plekhb1	7	0.303297	0.032593
Prx	7	1.53859	0.0145816
Psmc4	7	0.30175	0.0280706
Rabac1	7	0.476126	0.0163222
Rpl18	7	0.539554	0.0178778
Rpl27a	7	0.448972	0.0280706
Rpl28	7	0.435123	0.038091
Rplp2	7	0.50563	0.02322
Rps13	7	0.430331	0.0343396
Rps16	7	0.512398	0.0177223
Rps17	7	0.445616	0.0328958
Rps19	7	0.495301	0.0145816
Rps3	7	0.403927	0.0317576
Rps5	7	0.470126	0.0263183
Rps9	7	0.475623	0.0172443
Sdhaf1	7	0.469098	0.046895
Sertad1	7	0.640705	0.0482605
Shisa7	7	-0.546703	0.032593
Sipa1l3	7	-0.341645	0.0476737
Snrpd2	7	0.479489	0.0267079
Stard10	7	0.408294	0.0499897
Taf10	7	0.400319	0.0376337
Thrsp	7	0.508618	0.0189509
Tm2d3	7	0.366574	0.0333354
Tmem147	7	0.362982	0.0440715
Trim5	7	-1.33843	0.0402465
Trim66	7	-0.425689	0.0343069
Tsen34	7	0.387735	0.0368108
Tspan4	7	0.72269	0.0247109
Tssc4	7	0.383985	0.0380309
Tub	7	-0.372822	0.0389522
Ube2s	7	0.371641	0.0482605
Yif1b	7	0.462224	0.0267079
Zfp526	7	-0.326477	0.0499897
Zfp74	7	-0.556008	0.014396
Abhd8	8	0.364599	0.0331076
Adcy7	8	-0.597135	0.0278514
Ccdc124	8	0.468196	0.0456135
Ccl17	8	1.11505	0.0312705
Cdh1	8	-0.736882	0.00857999
Cdh15	8	1.0543	0.0493418
Cdh5	8	-0.420335	0.012176
Ces1d	8	0.67465	0.0100183
Col4a1	8	-0.59282	0.00219315
Col4a2	8	-0.53718	0.0068686
Cox4i1	8	0.434498	0.0265275
Csgalnact1	8	-0.559011	0.0172443
D8Ertd738e	8	0.468195	0.0304859
Dpep1	8	0.609613	0.032593
Gm9755	8	1.94647	0.0144582
Il12rb1	8	2.27898	0.0100183
Lpl	8	-0.609828	0.020019
Mt1	8	0.768229	0.00829697
Mt2	8	0.655108	0.0172443
Naxd	8	0.290673	0.041198
Ndufa13	8	0.448228	0.0423275
Ndufb7	8	0.425163	0.0373753
Nr3c2	8	-0.36533	0.0373638
Pde4c	8	0.903266	0.027702
Prdx2	8	0.375798	0.0280706
Psd3	8	-0.404947	0.0317576
Rex1bd	8	0.486802	0.0368108
Rpl13	8	0.531103	0.0172443
Rpl18a	8	0.471739	0.0271031
Sfrp1	8	-1.71185	0.0279654
Slc5a5	8	-1.89432	0.0251085
Tm2d2	8	0.353932	0.0265275
Trappc2l	8	0.412873	0.04335
Trir	8	0.391275	0.032593
4921528I07Rik	9	1.73704	0.0418375
Acsbg1	9	1.84775	0.0199857
Amotl1	9	-0.461323	0.0100183
Camkv	9	3.50467	0.0279528
Cgnl1	9	-0.371205	0.0236996
Crabp1	9	2.32535	0.0105069
Dock6	9	-0.310253	0.0317576
Eif3g	9	0.354405	0.0364367
Elof1	9	0.346262	0.0456135
Epor	9	0.827769	0.0449229
Glb1	9	0.451138	0.0236996
Gldn	9	2.07385	0.0278514
Gm24270	9	3.0357	0.0139819
Gm5617	9	0.557926	0.0424839
Gpx1	9	0.406744	0.0273847
Imp3	9	0.400323	0.0442715
Kirrel3	9	0.99737	0.0139459
Lars2	9	2.53984	0.0145816
Mir6236	9	2.85847	0.0418375
Ndufaf3	9	0.465039	0.0247109
Pin1	9	0.331446	0.0456135
Rplp1	9	0.553056	0.0179594
Rps25	9	0.383351	0.0456135
Rpsa	9	0.542387	0.0152098
Slc6a20a	9	-3.67665	0.0279654
Slco2a1	9	-0.611581	0.0265275
Tgfbr2	9	-0.245715	0.0499897
Thsd4	9	-0.827545	0.0344251
Tmed1	9	0.389069	0.0279654
Tmed3	9	0.385384	0.0351491
Trappc4	9	0.349321	0.0257323
Twf2	9	0.37085	0.0424788
Ubl5	9	0.428792	0.0408451
1190007I07Rik	10	0.526945	0.046895
Atp5d	10	0.468784	0.0260542
B4galnt1	10	0.581044	0.0265275
Diras1	10	0.528979	0.0296768
E030030I06Rik	10	0.840515	0.0480726
Esr1	10	-0.454196	0.0082322
Gadd45b	10	0.95413	0.0255516
Gm15910	10	-1.32244	0.0274089
Gpx4	10	0.422781	0.021475
Gstt1	10	0.478525	0.0345612
Mif	10	0.556078	0.0160775
Mybpc1	10	2.0187	0.021475
Ndufs7	10	0.447828	0.021475
Neurod4	10	-0.622943	0.0295668
Oaz1	10	0.352135	0.0284095
Plekhg1	10	-0.611186	0.0333129
Ppp1r12a	10	-0.357243	0.0440715
Rpl41	10	0.554099	0.0274089
Rps12	10	0.493034	0.0181513
Rps15	10	0.52034	0.0213364
Sash1	10	-0.349934	0.038091
Sf3b5	10	0.504007	0.0265275
Slc29a3	10	-0.303252	0.0480726
Slc2a12	10	-1.04268	0.0400353
Sobp	10	-0.311581	0.0260542
Timm13	10	0.478519	0.0455057
Tpgs1	10	0.495076	0.0422942
Uqcr11	10	0.506798	0.0295822
2410006H16Rik	11	0.488332	0.0482605
6330403K07Rik	11	0.391152	0.0141734
Aebp1	11	-1.08674	0.020019
Aldoc	11	0.579303	0.0152098
Atp5h	11	0.367699	0.0429218
B230206L02Rik	11	0.815514	0.0317576
Chrne	11	1.81675	0.00252492
Cyfip2	11	-0.295785	0.0414139
Fam183b	11	0.451033	0.0300483
Fstl4	11	-0.603804	0.0389522
Gfap	11	2.12039	0.0389649
Gpr179	11	-0.527105	0.0100183
Grin2c	11	2.3062	0.0234825
Guk1	11	0.473695	0.032593
H2afv	11	0.40386	0.0330818
Hint1	11	0.396477	0.020019
Kcnip1	11	1.16261	0.0438663
Mien1	11	0.431398	0.0368664
Mrpl55	11	0.447513	0.032593
Ndufaf8	11	0.493568	0.0382262
Nt5c	11	0.401031	0.0418375
Phb	11	0.329526	0.0499897
Pmp22	11	0.876308	0.0343396
Polr2a	11	-0.288532	0.0267079
Ppia	11	0.331776	0.0279654
Prkca	11	-0.323454	0.040705
Psmb3	11	0.375781	0.0477359
Psmb6	11	0.412671	0.0251085
Psmc5	11	0.303592	0.0366836
Rack1	11	0.338905	0.0448669
Rap1gap2	11	-0.334524	0.0274089
Rpl19	11	0.441146	0.0341425
Rpl23a	11	0.41758	0.0273439
Rpl26	11	1.31291	0.00545359
Rpl27	11	0.444571	0.0263183
Rpl38	11	0.46852	0.046895
Rps27a	11	0.397312	0.0475913
Sdf2	11	0.360152	0.0366836
Selenom	11	0.502385	0.027702
Snhg20	11	0.49926	0.0279654
Sphk1	11	-2.53913	0.0442218
Tbx2	11	0.512558	0.0279528
Uqcr10	11	0.494059	0.0351491
Vtn	11	-1.27438	0.0280706
Wfikkn2	11	-1.12415	0.0456135
2010107E04Rik	12	0.412684	0.0429584
Aspg	12	-2.52204	0.0330044
Dbpht2	12	-0.254764	0.0499897
Egln3	12	-0.597791	0.044571
Fcf1	12	0.375312	0.032593
Npc2	12	0.350846	0.033975
Osr1	12	-2.6875	0.0480726
Rps29	12	0.474353	0.0438663
Sec23a	12	-0.352542	0.0144582
Serpina1b	12	-2.51216	0.0263183
Sos2	12	-0.315819	0.0483301
Vsnl1	12	3.28078	0.0082322
Zdhhc22	12	0.931547	0.0368108
Bmp6	13	-0.44989	0.0382758
Col4a3bp	13	-0.322888	0.0487902
Cox7c	13	0.431262	0.0317576
Dcdc2a	13	-1.6942	0.0222239
Gadd45g	13	0.667695	0.0280706
Gm10260	13	0.473635	0.0373753
Gm21976	13	0.984118	0.0317576
Gm24187	13	3.08303	0.0230079
Higd2a	13	0.398889	0.0458378
Kif2a	13	-0.313714	0.0353626
Nid1	13	-0.446999	0.0317576
Ninj1	13	0.441069	0.0350789
Omd	13	-1.75774	0.0273178
Phf2	13	-0.294329	0.0456135
Prelid1	13	0.378965	0.0317576
Rps23	13	0.430073	0.0328958
Sema4d	13	-0.249939	0.0461314
Tbca	13	0.342395	0.0475913
Tmed9	13	0.27996	0.0373753
Cbln3	14	1.98338	0.0260542
Dad1	14	0.370763	0.03803
Dlg5	14	-0.327047	0.0446365
Eef1akmt1	14	0.530134	0.0430254
Egr3	14	2.22688	0.0275878
Fam107a	14	0.634663	0.0400353
Itih3	14	3.17233	0.0236996
Klf5	14	-0.563715	0.0458583
Klhl1	14	1.40894	0.0311979
Loxl2	14	-0.535423	0.0280706
Mir124a-1hg	14	2.53855	0.0082322
Mrpl52	14	0.556404	0.0263183
Ndrg2	14	0.612952	0.0480726
Nedd8	14	0.45021	0.0251085
Nynrin	14	-0.314618	0.0280706
Psmb5	14	0.47193	0.0152098
Ptprg	14	-0.334988	0.0178778
Rgcc	14	0.919471	0.000865618
Rhobtb2	14	-0.327209	0.0317576
Sncg	14	1.03622	0.00829697
Tpt1	14	0.386253	0.0212241
Zmiz1	14	-0.546626	0.0189509
Aard	15	1.30361	0.0456135
Adcy8	15	1.47668	0.0482605
Adgrb1	15	0.470514	0.0317576
Arc	15	0.868417	0.0455389
Atp5g2	15	0.347458	0.0412045
Cdpf1	15	0.46294	0.0426238
Cox14	15	0.451215	0.0178778
Creld2	15	0.432522	0.0455057
Egflam	15	-0.468186	0.0327923
Faim2	15	0.545121	0.046895
Fkbp11	15	0.536741	0.0329666
Gpd1	15	0.496805	0.0317576
Ly6a	15	0.576958	0.0230079
Ly6h	15	0.472304	0.0273834
Mfsd3	15	0.531228	0.0480726
Mlc1	15	0.570846	0.0148411
Npr3	15	-0.644711	0.0351807
Pdzd2	15	-0.693015	0.000878048
Pfdn5	15	0.416353	0.0297569
Polr2f	15	0.485415	0.0424788
Rpl30	15	0.484563	0.0418375
Rpl37	15	0.507684	0.0280706
Rpl8	15	0.462273	0.022069
Smdt1	15	0.448136	0.0131652
Sntb1	15	-0.43512	0.0470554
Tmem106c	15	0.259666	0.0366836
Tnfrsf11b	15	-1.32189	0.0100183
Alg1	16	0.338176	0.0329336
Atp13a5	16	-3.17776	0.0368108
Atp5o	16	0.441504	0.0317576
Crebbp	16	-0.399252	0.0234825
Dvl3	16	-0.421394	0.0379947
Gm15564	16	2.75286	0.0178778
Gm23935	16	3.0399	0.0100183
Kalrn	16	-0.445028	0.0234825
Ndufb4	16	0.348508	0.046895
Olig1	16	1.58123	0.0280706
Phldb2	16	-0.439436	0.041237
Pou1f1	16	-0.339065	0.0274089
Robo1	16	-0.543246	0.0260542
Robo2	16	-0.486031	0.0477359
Serpind1	16	-2.97292	0.0482605
Sod1	16	0.460116	0.0172443
Tagln3	16	0.83625	0.0197776
Vwa5b2	16	1.56118	0.0437933
1110038B12Rik	17	0.446334	0.0139459
Arid1b	17	-0.342895	0.0274089
Brd4	17	-0.303838	0.044571
Cox7a2l	17	0.355533	0.033975
Cramp1l	17	-0.445201	0.0310684
Cuta	17	0.411076	0.0467532
Eci1	17	0.342429	0.041198
Elob	17	0.551677	0.0125857
Fam173a	17	0.435153	0.0269736
Gm26917	17	2.85376	0.000220079
Gm42418	17	1.6888	0.0317576
Gnmt	17	0.490372	0.0412908
Grm4	17	3.18104	0.012176
H2-Q6	17	-1.02015	0.0379947
Hagh	17	0.315802	0.0344251
Hcfc1r1	17	0.436227	0.0418375
Igf2r	17	-0.307194	0.0494335
Man2a1	17	-0.435974	0.0265275
Mcfd2	17	0.352645	0.0288219
Mea1	17	0.442608	0.0366335
Metrn	17	0.892254	0.00893409
Mpc1	17	0.384332	0.0144504
Mydgf	17	0.350794	0.0417554
Ndufa11	17	0.465588	0.0263183
Ndufa7	17	0.389277	0.0499897
Ndufb10	17	0.407741	0.0400353
Nrtn	17	0.928743	0.0429218
Pfdn6	17	0.411001	0.0429218
Pgp	17	0.465196	0.0199481
Prkce	17	-0.329914	0.0265275
Ptk7	17	-0.574362	0.0068686
Ptprm	17	-0.337244	0.0317576
Rpl36	17	0.535582	0.013272
Rps10	17	0.451525	0.0236996
Rps28	17	0.53884	0.0265275
Syngr3	17	0.893683	0.0460305
Tnfrsf12a	17	0.51162	0.0440904
Uqcc2	17	0.512445	0.0265275
BC031181	18	0.378726	0.0279654
Camk2a	18	1.17095	0.020019
Cndp2	18	0.313448	0.0359721
Dpysl3	18	-0.509927	0.0499897
Eno1b	18	0.546071	0.0125857
Fhod3	18	-0.550146	0.0357147
Gm3650	18	0.578021	0.0499897
Mapk4	18	-1.26831	0.0158789
Mcc	18	-0.512131	0.0371874
Ndufa2	18	0.505937	0.032593
Pcdh12	18	-0.525618	0.0139459
Pcdhb11	18	-0.588732	0.0372365
Pdgfrb	18	-0.336459	0.0166058
Piezo2	18	-0.554949	0.0263183
Rps14	18	0.547766	0.0160775
Sall3	18	2.57527	0.0100183
Sap130	18	-0.289265	0.0331076
Sra1	18	0.267154	0.0382262
Tcf4	18	-0.317099	0.0280706
Zfp474	18	0.662556	0.0234825
Ankrd2	19	0.879463	0.0456135
Bad	19	0.490021	0.0178778
Banf1	19	0.419436	0.0397627
Ccdc85b	19	0.661611	0.0219184
Cox8a	19	0.50251	0.0126247
Cuedc2	19	0.356512	0.032593
Drap1	19	0.375501	0.034131
Fau	19	0.562926	0.0125857
Fth1	19	0.382518	0.0400353
Gm17018	19	0.362922	0.0482053
Ndufb8	19	0.425812	0.0273178
Prdx5	19	0.418797	0.0199857
Sh3pxd2a	19	-0.431091	0.0378918
Slc22a6	19	-3.40532	0.0431866
Slc22a8	19	-2.85328	0.0144504
Tcf7l2	19	-0.573089	0.041198
Tmem258	19	0.427709	0.033975
mt-Nd5	MT	-0.524284	0.0272679
Ammecr1	X	-0.621319	0.0274089
Arhgef6	X	-0.416849	0.0492544
Cited1	X	0.918606	0.0163222
Gabra3	X	1.27683	0.0438663
Gdpd2	X	0.40956	0.0499897
Gpc4	X	-0.260872	0.0346485
Hcfc1	X	-0.340915	0.0329336
Hmgn5	X	-0.252263	0.0499897
Hsd17b10	X	0.45244	0.0296768
Mageh1	X	0.245551	0.0482605
Map3k15	X	-0.618385	0.0234825
Ndufa1	X	0.401602	0.0346485
Ndufb11	X	0.412573	0.034418
Pcsk1n	X	0.5976	0.0337555
Pgk1	X	0.280023	0.0350789
Prdx4	X	0.357717	0.0484933
Rpl10	X	0.320177	0.041198
Rpl36a	X	0.422564	0.0438663
Rps24-ps3	X	-3.05757	0.0265275
Ssr4	X	0.332131	0.0499897
Timm17b	X	0.378481	0.0482605
Tmsb4x	X	0.35479	0.0368108
5330439M10Rik	#N/A	2.24701	0.032593
AC121860.1	#N/A	-0.723135	0.0367111
Cc2d2b	#N/A	-2.24668	0.0266487
CT010462.1	#N/A	-0.912126	0.0418375
CT010467.1	#N/A	2.07745	0.0302668
Gm11361	#N/A	0.59467	0.0226992
Gm28154	#N/A	1.6059	0.0373638
Gm33424	#N/A	1.82193	0.0132793
Gm4045	#N/A	0.957669	0.0152098
Gm42778	#N/A	-1.07824	0.0212241
Gm42809	#N/A	1.14192	0.0330044
Gm43071	#N/A	-0.744815	0.0456135
Snhg8	#N/A	0.471562	0.0317576

## Sheet: b) DUhTP tr. vs. sed.
Gene_ID	Chromosome	log2FC	FDR
Cyp27a1	1	0.852144	0.00101635
Glul	1	0.610905	0.0146625
Npas2	1	-1.23601	0.0197978
Per2	1	1.40862	0.00101635
Aplnr	2	-0.675357	0.0293302
Cry2	2	0.608993	0.0168349
Patl2	2	1.37897	0.00345716
Ciart	3	2.21827	0.000103167
Ddit4l	3	0.728424	0.0166326
Rpsa-ps10	3	-3.86505	0.0118791
Rxfp1	3	-3.02654	0.0146625
Selenbp2	3	1.26078	0.0365639
Cd72	4	-1.33123	0.0380971
Per3	4	0.798953	0.00174109
Corin	5	1.43865	0.0365639
Pxmp2	5	0.807982	0.0188588
Bhlhe41	6	0.579222	0.0174462
Peg10	6	1.14954	0.0166326
Strip2	6	0.968247	0.00174109
Arntl	7	-0.840098	0.0118791
Calca	7	1.28663	0.00487669
Klk1b16	7	0.77589	0.0321332
Rab38	7	-0.81194	0.0432621
Sult1a1	7	0.986792	0.0118791
Tsku	7	0.638961	0.0174462
Gpt2	8	1.09924	0.00375321
Col5a3	9	-0.718735	0.0384264
Ncam1	9	0.391784	0.0303704
Rn7sk	9	3.11887	0.0235116
D930020B18Rik	10	0.910154	0.0146625
Gli1	10	1.04637	0.00107063
Myb	10	0.82372	0.0384264
Asic2	11	1.62242	0.0103458
Bcl6b	11	-0.685854	0.0165112
Dnah9	11	1.16952	2.91992e-06
Sec14l4	11	0.785289	0.00337775
Slc16a5	11	1.04831	0.0166326
Bdkrb2	12	1.02056	0.0432621
Ngb	12	0.884938	0.0187126
Nr1d2	14	0.797506	0.0146625
Mettl7a1	15	0.502342	0.0146625
Sema5a	15	0.613258	0.00939807
Tef	15	0.831638	0.00174109
Alcam	16	0.397886	0.0166326
Spidr	16	0.447931	0.0293302
Aldh3b2	19	-2.84921	0.000499495
Gstp3	19	-4.67907	0.00156583
Plce1	19	0.676	0.0166112
Dock11	X	0.768517	0.0185412
Gm34294	#N/A	-0.771059	0.0499426

## Sheet: c) DUhTP sed. vs. DUC sed.
Gene_ID	Chromosome	log2FC	FDR
1700034P13Rik	1	1.65699	0.0152764
2010300C02Rik	1	0.442238	0.000767715
4933407L21Rik	1	1.04901	0.000149356
6720483E21Rik	1	0.55881	0.0175772
A630001G21Rik	1	1.66384	0.00057454
A830018L16Rik	1	-2.47936	1.27443e-06
Acsl3	1	0.288531	0.0228571
Adgrb3	1	0.407795	0.0296011
Amer3	1	0.425829	0.0349465
Apoa2	1	-6.07009	3.39582e-05
Arl4c	1	0.48449	0.00417538
Astn1	1	0.718367	0.000848722
Atp1a2	1	-2.25079	5.29121e-05
Atp1a4	1	1.26221	0.0458867
Atp6v1g3	1	-1.44159	0.0249897
Avpr1b	1	0.610853	0.011656
B3gnt7	1	-0.482419	0.0397227
Bag2	1	-0.452289	0.000739242
BC003331	1	-0.306587	0.0262896
Blzf1	1	-0.325491	0.00288714
Brinp3	1	1.41967	0.0160224
C1ql2	1	-0.547618	0.0417721
Catip	1	0.753472	0.00157856
Cbx3-ps7	1	-7.67863	3.39993e-05
Cfh	1	-0.794411	5.68555e-06
Cnst	1	-0.311806	0.0350096
Col3a1	1	-0.707433	3.55293e-05
Col9a1	1	2.19976	2.23951e-07
Copa	1	-0.294972	0.0150197
Cps1	1	-2.10252	0.0254988
Crb1	1	0.980055	0.00818684
Crocc2	1	1.05929	0.000221193
D230017M19Rik	1	-1.24384	0.000461296
D2hgdh	1	-0.770487	3.55293e-05
Defb18	1	-1.95181	0.023509
Dnah7a	1	1.06825	0.00190838
Dnah7b	1	0.570704	0.010994
Dst	1	-0.342856	0.0278703
Eif5b	1	-0.239124	0.0237331
Erfe	1	-0.932555	0.00893389
Espnl	1	-0.681007	0.0149119
F5	1	1.26234	0.0239451
Fam20b	1	-0.209614	0.0383665
Fastkd2	1	0.38433	0.0113205
Fbxo28	1	-0.297019	0.0429867
Fcer1g	1	-0.852088	0.00174142
Fmod	1	-3.43658	9.54748e-05
Fn1	1	-3.19385	6.10717e-05
Gm10222	1	0.925479	0.0144581
Gm15675	1	-0.879988	0.0176564
Gm16150	1	1.39261	0.000131106
Gm4204	1	1.11822	0.000596364
Gm4793	1	0.499669	0.0363009
Gm8420	1	4.35339	0.00334911
Gpr45	1	0.838703	0.00093236
Hdlbp	1	-0.35304	0.00241708
Hmcn1	1	0.463051	0.0351108
Hspe1	1	-0.590422	0.0161787
Htr5b	1	2.51815	0.00135603
Igfbp2	1	-1.49385	0.000610035
Igsf8	1	0.400313	0.00498321
Igsf9	1	1.05913	1.4935e-10
Il18r1	1	1.64085	6.11537e-05
Il1r2	1	1.44764	0.00302931
Kcnj13	1	-5.4263	0.000602061
Kcnj9	1	1.25231	1.12311e-06
Khdrbs2	1	0.436843	0.0488597
Klhl30	1	-0.960568	0.0154741
Lyplal1	1	-0.414237	0.0147904
Mcm3	1	0.458549	0.044057
Mcm6	1	-1.3974	1.33205e-30
Mdh1b	1	0.921071	2.286e-05
Mgat5	1	0.305475	0.030791
Mia3	1	-0.300451	0.00057216
Myoc	1	-0.516958	0.0377706
Nckap5	1	0.929303	0.0250604
Nectin4	1	0.576675	0.0121694
Nit1	1	-0.286323	0.00865292
Npbwr1	1	1.10017	0.0129711
Nphs2	1	-2.29893	0.0395617
Pappa2	1	-0.759451	0.000191473
Pid1	1	-0.701379	1.19977e-07
Ppp1r15b	1	-0.300572	0.00971298
Prdx6	1	-0.299016	0.0204277
Prg4	1	-5.12145	1.13633e-06
Ptpn14	1	-0.54492	0.03703
Qsox1	1	-0.328254	0.00270532
Rab17	1	1.13453	8.11815e-05
Rd3	1	1.28778	0.00563983
Rgs2	1	-0.521524	0.00405253
Rgs4	1	-2.27884	3.47311e-44
Rims1	1	0.717054	0.0409229
Rnf149	1	-0.309645	0.0443415
Sec16b	1	-0.437095	0.00687652
Serpinb3c	1	1.30171	0.0122225
Sgk3	1	-0.484139	0.0109722
Shcbp1l	1	0.933118	0.0378148
Slc30a10	1	-1.9724	0.00171637
Slc45a3	1	-0.866742	0.0113205
Soat1	1	-0.465194	2.29974e-05
Spag16	1	1.10338	0.0141414
Steap3	1	-0.443849	0.0130074
Susd4	1	0.316807	0.0189158
Tbx19	1	0.71659	0.0353646
Tex30	1	-0.602542	0.044715
Tfap2b	1	-0.927518	0.0204277
Thsd7b	1	0.474254	0.027883
Tlr5	1	0.631687	0.0367863
Tmbim1	1	-0.221173	0.0432867
Tmeff2	1	-1.62413	0.000718112
Tmem163	1	-1.21011	0.00129502
Tmem63a	1	0.355995	0.00867361
Tnr	1	-0.509605	0.00307082
Tns1	1	-0.581822	0.000165652
Tor1aip2	1	-0.241984	0.0154004
Tor3a	1	-0.442192	0.00955078
Traf3ip3	1	0.883153	0.0401213
Traf5	1	0.736055	0.0269943
Tram1	1	-0.32266	0.00892174
Tuba4a	1	-0.36132	0.0274014
Ubxn4	1	-0.267167	0.0249897
Uggt1	1	-0.347044	0.000763961
Vsig8	1	1.07891	0.0166128
Vwa3b	1	1.90176	2.73107e-11
Wnt10a	1	-0.614226	0.0216049
Wnt6	1	-2.8909	0.00161668
Zranb3	1	0.714131	2.46803e-10
9230112E08Rik	2	-0.373087	0.00882805
Acbd7	2	0.796873	0.0223241
Accs	2	0.396104	0.0215047
Adgrd2-ps	2	1.32316	0.000784777
Agpat2	2	0.430713	0.0338569
Ak8	2	0.597726	0.0381259
B4galt5	2	-0.281644	0.00564817
Capn3	2	0.78709	0.0128521
Carlr	2	0.843604	0.00421295
Cd59a	2	-0.530631	2.3852e-07
Cdh22	2	1.37597	0.00473484
Cercam	2	0.608753	0.000678512
Cerkl	2	0.517488	0.0445365
Chac1	2	-0.6415	0.0220133
Chn1os3	2	0.870725	0.0295043
Chrna1	2	1.175	0.00648974
Chrna1os	2	1.23881	0.0154271
Chst1	2	1.25545	1.58178e-13
Col5a1	2	-0.650138	0.0071269
Col9a3	2	0.975874	0.0161725
Creb3l1	2	-0.907005	1.19741e-06
Ctcflos	2	-3.04556	4.2647e-06
Ctxn2	2	0.881987	2.63696e-05
Cyct	2	2.27818	0.000883119
Cyp24a1	2	2.60209	0.00924076
Dapl1	2	-1.02392	4.38242e-06
Dcdc5	2	1.50852	0.000143973
Depdc7	2	-0.587664	0.0160224
Dnm1	2	0.639348	0.00282751
Ebf4	2	0.483445	0.0358565
Enkur	2	0.565466	0.0183952
Ganc	2	0.378487	0.0161189
Garnl3	2	0.442686	0.0445507
Gbgt1	2	0.630639	0.0179813
Gdap1l1	2	-0.390921	0.00253791
Gm13453	2	-2.36822	0.0128556
Gm13456	2	0.331204	0.0459485
Gm13610	2	2.16216	3.11574e-06
Gm14004	2	0.569816	0.00975159
Gm14036	2	2.43713	0.000445573
Gm14169	2	0.959861	0.0373857
Gm14253	2	2.84544	0.00701542
Gm14268	2	-0.888423	0.00707639
Gm14325	2	0.502775	0.0376873
Gm14399	2	-1.13033	0.0425505
Gm14403	2	1.75073	0.000135486
Gm14410	2	1.4066	1.6624e-09
Gm14411	2	1.46419	0.00113736
Gm996	2	0.299863	0.0488871
Gpr158	2	0.480673	0.0219702
Harbi1	2	-0.318617	0.0343583
Hc	2	0.900623	0.000383857
Inafm2	2	-0.345182	0.0372834
Jph2	2	-1.15741	0.00359029
Kcnb1	2	-0.404289	0.0023512
Lamc3	2	-0.349947	0.039772
Lamp5	2	-3.71285	0.000699165
Lpcat4	2	0.489808	0.0117048
Lrrc55	2	1.60063	0.00374137
Ly75	2	0.876795	0.00137045
Lzts3	2	-0.311771	0.0471217
Map3k20	2	-0.47614	0.00377624
Metap1d	2	-0.880164	0.00700042
Mir670hg	2	0.73612	0.0266921
Mrc1	2	-1.04007	0.000780339
Muc15	2	2.72048	1.32163e-06
Nkx2-4	2	1.36846	0.019375
Nr5a1os	2	0.785539	0.0045906
Nrsn2	2	1.25313	0.000130226
Ntng2	2	0.463203	0.0147988
Olfml2a	2	-2.04439	0.000358886
Pabpc1l	2	0.598833	0.00785733
Pdyn	2	2.22522	2.22707e-14
Phactr3	2	0.741756	0.000284167
Phf19	2	0.501028	0.0328237
Pla2g4e	2	1.13512	0.00289027
Plcb2	2	-1.03425	0.000186951
Plpp7	2	-0.385492	0.0296027
Psd4	2	0.730337	0.00218443
Ptgds	2	-5.65831	1.11261e-06
Ptgis	2	-0.916454	0.0449691
Ptpmt1	2	0.330201	0.03703
Rag1	2	1.96467	0.00146079
Raly	2	-0.263922	0.0306563
Rem1	2	0.693735	0.000767715
Rin2	2	0.645995	3.55293e-05
Rpl10-ps1	2	1.10333	3.12068e-05
Rpn2	2	-0.276323	0.0095823
Rrbp1	2	-0.263511	0.00533054
Sec16a	2	-0.28028	0.0445365
Serinc4	2	0.88111	0.00943008
Slc13a3	2	-1.99297	0.0185494
Slc35c1	2	-0.363536	0.0163532
Snap23	2	-0.421354	0.000374236
Spint1	2	0.395283	0.00339854
Spo11	2	2.10959	0.00040929
Stx16	2	-0.274065	0.00598869
Tcea2	2	0.397669	0.0087766
Tgm2	2	-0.461876	0.0129639
Thbs1	2	-0.773516	0.00220415
Them7	2	-2.57884	2.42794e-08
Trp53inp2	2	-0.382512	0.00597794
Ttc16	2	1.04462	9.30045e-05
Ttc30b	2	0.419141	0.00393957
Ube2l6	2	0.579776	0.0249146
Wfdc2	2	1.14798	1.64588e-08
Zfp970	2	1.02143	0.00522149
1500004A13Rik	3	-2.34503	0.0343583
5830417I10Rik	3	-2.17393	6.62394e-13
Acadm	3	0.23691	0.0467464
Actl6a	3	0.284407	0.0189259
Adam15	3	-0.440924	0.0175954
Armc1	3	-0.25263	0.0362914
Bmpr1b	3	0.977603	0.0043716
Capza1	3	-0.506232	0.0139572
Car13	3	-1.54351	0.0028231
Ccna1	3	1.28687	0.000785198
Cd1d1	3	0.859458	0.000145492
Chia1	3	1.33481	1.40518e-06
Col24a1	3	0.77774	0.00403815
Csde1	3	-0.217285	0.0135465
Csf1	3	0.466013	0.0306873
Ctso	3	0.496931	0.00593168
Cyr61	3	-1.58398	0.0278873
D3Ertd751e	3	-0.57374	0.00336126
Dpyd	3	-0.350681	0.0417483
Enpep	3	0.668195	6.19479e-05
Exosc9	3	0.414862	0.001175
Fabp4	3	-0.956615	0.0117788
Fstl5	3	-1.21911	5.31334e-05
Ghsr	3	-0.813403	0.0164131
Gm10704	3	-3.23391	3.08785e-08
Gm15577	3	-1.0992	0.047513
Gm20627	3	-1.65588	9.31821e-06
Gm42743	3	-7.13256	4.34227e-25
Gm6505	3	-4.92299	1.89718e-12
Golim4	3	-0.346869	0.00510079
Gpr149	3	-1.18307	3.49528e-05
Gpr61	3	0.480564	0.0238798
Hist2h2aa2	3	-1.49713	0.000149356
Hist2h3c2	3	-1.00332	0.000251642
Hist2h4	3	-1.22756	0.00016302
Insrr	3	-2.3049	0.00830112
Larp1b	3	-0.385153	0.00593377
Lrrc34	3	1.00793	0.030094
Manba	3	0.374779	0.00400134
Mcoln3	3	1.02985	2.75042e-06
Mfsd1	3	0.314072	0.0203168
Mgarp	3	-1.3176	0.00600633
Palmd	3	0.570874	0.00727347
Pde4dip	3	-0.366594	0.00246971
Pifo	3	0.656051	0.00595764
Plppr4	3	0.492489	0.030614
Plppr5	3	1.17302	0.0216417
Rxfp1	3	-2.65089	0.00257065
Sec62	3	-0.26681	0.00362107
Sema4a	3	0.740515	0.00129502
Serpini1	3	-0.678894	2.23951e-07
Setd7	3	-0.503373	0.000426059
Shc1	3	-0.201212	0.0402957
Skil	3	-0.426818	0.0238798
Slc44a5	3	1.52468	0.00412642
Slc7a11	3	-2.8264	0.00060282
St6galnac5	3	0.886506	0.00145834
Tbck	3	-0.340473	0.0129656
Tm4sf1	3	0.330769	0.0122983
Tmem154	3	0.979629	0.000691622
Tpm3	3	-0.7247	3.11574e-06
Tram1l1	3	0.363399	0.0120217
Trpc4	3	0.661089	0.0296027
Tspan5	3	-0.410989	0.00180123
Usp13	3	-0.479554	0.000407318
2610528J11Rik	4	0.497452	0.0380107
4933430I17Rik	4	0.679827	0.0347004
5730409E04Rik	4	-0.392489	0.0409229
9630013D21Rik	4	-0.876794	2.37801e-05
9930104L06Rik	4	-0.470553	0.00235496
Acnat1	4	1.37149	0.010346
Agbl4	4	0.83634	9.23954e-07
Agrn	4	0.290446	0.0424376
Ajap1	4	0.596456	0.0445924
Aldh4a1	4	-0.538515	0.00184051
Angptl7	4	-0.841342	0.0254274
Ankrd6	4	1.02717	1.24034e-10
Anks6	4	0.40952	0.0223611
Aqp3	4	0.782755	0.0250678
Arhgef19	4	-0.517142	0.0417687
Atp8b5	4	0.681824	0.00944903
AU040320	4	-0.233783	0.0157964
AW011738	4	-0.861648	0.000100938
B4galt1	4	-0.251681	0.0174012
Bag1	4	-0.336803	0.0310376
BC039966	4	-0.895142	0.0147385
Ccdc24	4	0.924938	0.00545547
Cdk5rap2	4	-0.413825	0.000663389
Cenps	4	0.796224	0.00166787
Clic4	4	-0.582662	0.000607331
Clvs1	4	-0.408105	0.0486417
Cort	4	1.29334	0.0135874
Cyp2j9	4	0.543434	0.0248443
Cyp4x1	4	2.56968	0.000115489
D630039A03Rik	4	0.604315	0.00164364
Dffa	4	-0.349426	0.00723652
Dio1	4	-4.57117	0.000961589
Disp3	4	0.797833	5.14028e-05
Enho	4	0.557837	0.0183261
Fgr	4	0.946563	0.0309614
Fsbp	4	2.18481	0.000772663
Fyb2	4	1.98681	8.21049e-13
Gm11266	4	0.760409	0.0359653
Gm11889	4	0.887484	0.00910222
Gm12462	4	3.17006	4.2647e-06
Gm12966	4	1.00637	0.0449995
Gm13123	4	4.09021	4.26036e-07
H6pd	4	-0.374879	0.00454907
Hspg2	4	-0.390539	0.0213531
Il11ra1	4	-0.751829	0.0472997
Itgb3bp	4	0.338115	0.0421058
Kif12	4	1.73815	7.23801e-07
Klhdc7a	4	-1.01931	0.00723652
Klhl21	4	-0.367545	0.0212855
Klhl9	4	-0.354802	0.0169888
Lepr	4	-1.32977	0.000477785
Lexm	4	0.905004	0.00240929
Lingo2	4	0.547096	0.0426714
Lrp8os3	4	0.773161	0.00143053
Lrrc42	4	0.289358	0.0231143
Lurap1	4	0.381957	0.018146
Mast2	4	-0.260109	0.0272367
Meaf6	4	0.237526	0.0239565
Mfap2	4	0.600802	0.0113945
Mpdz	4	-0.340751	0.0485205
Mroh7	4	0.411826	0.0215211
Mycl	4	1.15585	0.0107475
Nbl1	4	-1.58759	0.00918196
Orc1	4	1.08744	0.0347004
P3h1	4	-0.296196	0.0200798
Padi4	4	0.927798	0.0250547
Plch2	4	1.13088	6.25278e-05
Plod1	4	-0.505421	0.0153826
Rad54b	4	2.01329	0.00165872
Rap1gapos	4	0.884728	0.00400134
Rcc2	4	-0.304381	0.0127321
Rhbdl2	4	0.675912	0.0017277
Rims3	4	0.97286	1.55245e-07
Rnf207	4	1.13874	2.3852e-07
Rps15a-ps3	4	2.14076	0.0019425
Slc1a7	4	-1.04793	0.0304194
Slc24a2	4	-0.557084	0.000452001
Slc26a7	4	-0.871746	0.0150197
Slc31a1	4	-0.30412	0.0043411
Slc45a1	4	0.691269	0.000772663
Slc5a9	4	-1.78438	0.000222658
Smim8	4	0.430147	0.0345073
Smpdl3b	4	0.941387	0.000819633
Stk40	4	-0.53	0.0175772
Stmn1	4	0.348772	0.0392112
Stpg1	4	-1.70381	0.00019885
Sync	4	-0.559454	0.0407994
Szrd1	4	-0.281845	0.0156003
Tceanc2	4	-0.344352	0.0301674
Tekt2	4	0.619238	0.000982022
Tln1	4	-0.261151	0.0139709
Tmem52	4	0.596073	0.0203376
Tmem8b	4	0.289036	0.0301473
Tpm2	4	-0.904265	0.0322681
Ube2j1	4	-0.243725	0.0329636
Ubxn11	4	0.588682	7.22269e-05
Zbtb40	4	-0.573958	0.015221
Zfp990	4	0.860962	0.0488597
Zswim5	4	-0.496384	0.0157964
1010001B22Rik	5	0.918028	0.0375839
1500011B03Rik	5	0.637071	3.29133e-05
1700109H08Rik	5	0.627075	0.0132417
5730480H06Rik	5	0.436305	0.00482036
Abhd1	5	-1.37991	4.25852e-16
Ablim2	5	0.384998	0.00932009
Acacb	5	-1.30155	2.42917e-09
Ache	5	0.450724	0.0191934
Adgrd1	5	1.28256	7.23801e-07
Adgrl3	5	0.510124	0.0166419
Alb	5	-5.51032	0.00170952
BC005561	5	0.960945	0.00168359
Bhlha15	5	-0.567304	0.00559916
Bmp3	5	-0.834093	0.0144661
Cad	5	-0.313984	0.0181094
Ccdc149	5	-0.304355	0.0014664
Ccdc158	5	-1.16962	0.00269878
Ccdc60	5	0.929568	0.00217462
Cd36	5	-2.77173	2.99759e-06
Cds1	5	0.870086	2.3852e-07
Cmklr1	5	-0.620553	0.0464009
Crybb1	5	1.14748	0.039772
Cxcl1	5	-2.15995	0.0105304
Cxcl13	5	-1.0622	0.0102391
Cytl1	5	-3.60852	0.00352053
D130017N08Rik	5	0.475027	0.0336176
D930016D06Rik	5	-0.567066	0.000663192
Dnah10	5	-2.52685	7.49962e-13
Drc1	5	0.571894	0.0131089
Eln	5	-1.34967	0.0146772
Fam184b	5	2.15359	5.03626e-08
Fam222a	5	-0.48574	0.00730727
Fgfbp1	5	-2.34895	0.0181094
Fgfrl1	5	0.415848	0.0397366
Fosl2	5	-1.09479	0.0467339
Gabra2	5	-0.806717	0.0178304
Galnt9	5	0.576486	0.0338349
Gbp4	5	1.39466	1.5696e-06
Gbp8	5	1.3878	3.11574e-06
Gbp9	5	0.660044	0.0036888
Gc	5	-3.72924	9.76483e-07
Gckr	5	-0.581685	0.0456796
Glt1d1	5	1.0302	2.75704e-05
Gm10221	5	1.22623	0.000696287
Gm10354	5	1.93636	0.0442281
Gm1043	5	-0.59628	0.00601312
Gm13841	5	1.37543	0.00966399
Gm15513	5	0.547708	0.0378668
Gm15772	5	-7.30458	1.28995e-18
Gm17202	5	1.41124	0.00966555
Gm21083	5	-1.29803	0.00966033
Gm22490	5	3.99628	3.74661e-09
Gm26703	5	1.74258	0.00360248
Gm8121	5	-3.41314	6.30163e-05
Gnai1	5	-0.602539	0.00286614
Golga3	5	-0.305228	0.00237589
Got2-ps1	5	-3.58182	0.00172563
Gsap	5	0.827751	6.863e-09
Hopx	5	1.06502	0.00322494
Hspb1	5	-0.902757	0.0174012
Kcnip4	5	1.10073	0.0021108
Klhl7	5	-0.267606	0.0139709
Mettl27	5	0.53616	0.01513
Mfsd7a	5	0.857496	0.00447388
Mlec	5	-0.264738	0.0183691
Ncapg	5	1.17105	0.0044095
Ncor2	5	-0.364335	0.000940974
Nsun7	5	0.69041	0.00231392
Nwd2	5	1.70341	0.0182825
Oas1b	5	0.460475	0.0277657
Oas1c	5	0.586161	0.00882805
Oas1g	5	0.675927	0.0492734
P2rx4	5	-0.287417	0.0206095
Plcxd1	5	0.467665	0.0156285
Ppef2	5	-0.760619	0.0433055
Prkg2	5	0.912911	0.0253163
Prr14l	5	-0.403238	0.0017971
Pus7	5	-0.344414	0.0141414
Radil	5	0.919313	0.000161111
Rasa4	5	0.648668	6.1464e-10
Reln	5	-2.35612	0.0024888
Rhof	5	-0.644398	0.021985
Rnf34	5	-0.248794	0.03703
Rpl31-ps21	5	4.133	1.70594e-11
Rplp0	5	-0.668882	3.66755e-05
Rps15a-ps5	5	2.43653	0.00935432
Rxfp2	5	-1.49078	0.00556424
Sfswap	5	0.253324	0.018146
Slc29a4	5	0.467695	0.00168552
Slc7a1	5	-0.543333	0.00400134
Slit2	5	0.782378	0.000931105
Srpk2	5	-0.229856	0.0359653
Taok3	5	-0.293878	0.0377045
Tbl2	5	-0.305219	0.00724954
Tecpr1	5	-0.291954	0.00337567
Tgfbr3	5	-0.341751	0.0147196
Tmem132c	5	1.13799	0.000677831
Txk	5	0.989145	0.00648974
Vps37d	5	0.542084	0.0206095
Wdr95	5	1.093	6.46162e-05
Zfp853	5	0.965156	0.0336176
1110019D14Rik	6	-1.27955	0.000635394
4930471M09Rik	6	1.03305	0.0342325
A2ml1	6	1.19737	0.00112546
A730049H05Rik	6	-0.889942	0.00415131
Aebp2	6	-0.323711	0.00595764
AI854703	6	-0.794971	0.00164364
Akr1b8	6	0.450166	0.0403613
Ano2	6	2.32526	1.84618e-06
Antxr1	6	0.344038	0.00935187
Anxa4	6	-0.555936	8.32718e-06
Arntl2	6	-1.55575	9.88645e-07
Asprv1	6	1.25051	0.000548175
Bcat1	6	-0.480398	1.11261e-06
C1rb	6	5.10384	8.33998e-17
C1rl	6	1.95393	6.08022e-06
Cadps2	6	0.382969	0.000375268
Cand2	6	0.491509	0.000933545
Capg	6	0.492906	0.0074441
Ccdc136	6	0.387535	0.00322494
Clec12b	6	1.1373	0.0395617
Cntn4	6	1.39212	4.0615e-07
Cntnap2	6	0.739115	0.00150108
Col1a2	6	-0.464901	9.91218e-05
Col28a1	6	1.35372	1.19198e-06
Cpa2	6	-0.531567	0.0149922
Cped1	6	-0.503818	0.00794843
Ddx47	6	0.288557	0.00674238
Dusp11	6	-0.366139	0.0170807
Dync1i1	6	0.449725	0.00508125
Dynlt1-ps1	6	-0.492041	0.0423171
E230016M11Rik	6	0.726306	0.00128215
Edem1	6	-0.370309	0.00692455
Efcab12	6	0.526504	0.00453633
Fam180a	6	-2.35364	0.00462109
Fgfr1op2	6	-0.193608	0.0430579
Flnc	6	-1.14119	0.0423916
Gfpt1	6	-0.29274	0.0306922
Ggcx	6	-0.286629	0.00542968
Gm15612	6	1.01955	6.96306e-05
Gm15631	6	0.852793	0.0484141
Gm15706	6	-1.29856	0.011042
Gm4604	6	0.818145	0.0418501
Gm4876	6	1.20126	0.00100948
Gm8213	6	-5.06631	9.37639e-05
Golt1b	6	-0.251435	0.0168286
Grid2	6	1.12338	0.000538581
Grip2	6	-0.789159	0.0174012
Hk2	6	-0.4276	0.0459872
Inmt	6	0.577956	0.0167357
Iqub	6	0.986457	7.24848e-06
Irak2	6	-0.522129	0.00944903
Isy1	6	-0.810187	1.07883e-10
Kcna6	6	0.755363	0.0354124
Klf14	6	-0.551667	0.0382715
Mgp	6	-0.615835	0.0306417
Mical3	6	-0.347274	0.00485581
Mmrn1	6	-0.650999	0.0240318
Mogs	6	-0.289577	0.0497638
Mturn	6	-0.281204	0.0410667
Ncapd2	6	0.309781	0.018146
Ndnf	6	-1.74023	0.00807464
Npy	6	2.43993	0.0110492
Nup210	6	0.355478	0.0248549
Plxna4	6	-0.686453	0.00918488
Ppp1r17	6	2.27158	0.000160167
Ptpro	6	-0.451856	0.00745141
Ptprz1	6	0.473878	0.0271703
Rab19	6	0.611487	0.0050074
Rbsn	6	-0.448357	1.50655e-06
Repin1	6	0.215653	0.0414269
Ret	6	-0.756056	0.015582
Rpl38-ps2	6	0.823172	0.00579604
Scnn1a	6	0.489586	0.00915219
Sh2d6	6	1.30406	0.000430773
Slc13a4	6	-3.88058	0.000145492
Slc2a3	6	0.399019	0.00771142
Slc6a1	6	-3.31003	0.00110515
Slc6a12	6	-4.41542	0.00128783
Slc6a13	6	-4.42795	6.15723e-06
Smco2	6	-0.739004	0.00865292
Smim10l1	6	-0.247054	0.0123761
Srgap3	6	-0.291781	0.0431167
Tacstd2	6	1.03744	0.00346639
Tes	6	-0.381436	0.0164008
Thnsl2	6	-0.678784	0.00880213
Tmtc1	6	-0.39185	0.0116934
Tpra1	6	-0.453629	6.4235e-05
Tpt1-ps3	6	0.627752	5.73625e-05
Tra2a	6	-0.387596	0.0389367
Trbc2	6	1.24374	0.0329373
Tspan12	6	-0.394412	0.00701542
Tspan33	6	1.34573	1.86829e-08
Vopp1	6	-0.316901	0.00908284
Vwf	6	-1.67136	0.0154598
Wnt5b	6	0.9195	0.0143133
Zfp783	6	0.339924	0.022177
2310002F09Rik	7	0.715893	0.0422092
2410002F23Rik	7	0.266877	0.0164423
4732471J01Rik	7	0.783605	0.0172895
4930544L04Rik	7	2.86074	4.58622e-06
Adam12	7	-1.1946	0.000345786
Adamtsl3	7	-1.72382	0.0174012
Aen	7	-0.393926	0.0255513
Ano9	7	0.560865	0.00617723
Ap2a2	7	-0.293577	0.0112262
Aspdh	7	0.841414	0.00228905
B3gnt8	7	-0.62322	0.00529696
Bag3	7	-0.77493	0.0358009
BC051019	7	1.73067	0.000251642
Cacng6	7	1.55916	6.1464e-10
Caly	7	0.588252	0.000121426
Catsperg1	7	1.01777	1.89094e-06
Catsperg2	7	1.60882	1.62886e-06
Ceacam2	7	-1.94183	0.0103136
Cebpg	7	-0.263152	0.0391035
Cemip	7	0.821149	0.000182743
Cfap161	7	1.11545	0.0114326
Cfap46	7	1.15167	6.15723e-06
Chst8	7	-0.528457	0.0250696
Crym	7	1.1377	5.53101e-05
Cyp2s1	7	0.719325	0.0024386
Dcun1d3	7	-0.347324	0.0130074
Dmac2	7	0.615561	1.72149e-06
Dmpk	7	-0.409447	0.0010104
Dnaaf3	7	0.816783	0.000452001
Dock1	7	-0.350196	0.0111914
Dpysl4	7	0.528297	0.0401213
Ech1	7	0.289547	0.0213027
Eml2	7	0.561853	3.81443e-06
Fam174b	7	-0.43532	0.00784377
Fam57b	7	0.360647	0.0248901
Fbxo27	7	0.72224	0.00556387
Gabrg3	7	1.6492	0.00518787
Gdpd3	7	-2.77666	0.00171382
Gm10155	7	1.10958	0.0204941
Gm10175	7	0.84763	0.00092052
Gm15545	7	0.990654	2.19198e-07
Gm16201	7	1.13473	0.0062972
Gm2115	7	-3.7418	0.0010661
Gm26793	7	1.33616	0.0254274
Gm7336	7	0.807772	0.0485507
Hpx	7	-1.1467	0.0154598
Hs3st2	7	-2.46108	0.000663192
Igf2	7	-4.27676	0.000156872
Isg20	7	-0.453374	0.00822012
Isoc2b	7	0.868847	0.000525636
Itpripl2	7	-0.995928	1.45679e-11
Kcnn4	7	1.02463	0.0341655
Kdm8	7	0.595659	0.0280589
Klk1	7	1.05705	0.0171679
Klk7	7	-1.15822	0.0424376
Klk8	7	0.958935	0.000377866
Knop1	7	-0.215744	0.0427432
Kptn	7	0.324407	0.0444127
Leng1	7	-0.473446	0.00935187
Lgals7	7	1.05243	0.000211698
Lig1	7	0.305094	0.0302953
Lipe	7	0.339386	0.0380441
Lrrc4b	7	0.864203	4.99227e-05
Mark4	7	-0.75393	0.0134322
Mex3b	7	-0.570225	0.0372834
Mill2	7	-2.12923	1.55648e-05
Mrgprf	7	-1.4595	0.0194316
Ndn	7	0.509958	4.45599e-06
Nectin2	7	-0.356104	0.0469304
Nrip3	7	-0.990604	1.53772e-05
Nsmce4a	7	0.246896	0.0393314
Ntrk3	7	-0.469945	0.0136482
Nucb2	7	-0.275639	0.0220842
Paox	7	0.403066	0.0147988
Pcsk6	7	-0.337553	0.00139277
Pde3b	7	-0.411151	0.00293804
Pgpep1l	7	-1.81121	1.16314e-06
Pla2g4c	7	1.10891	0.00247439
Plekhb1	7	0.301061	0.0119882
Pou2f2	7	0.880404	0.00453633
Prkcg	7	0.579936	0.00488043
Pvr	7	-0.822818	0.0472179
Pycard	7	-0.737046	0.0263924
Rab30	7	-0.599225	0.0451595
Rab38	7	-0.60567	0.0342521
Rccd1	7	0.51721	0.000797595
Rdh13	7	0.340511	0.00322494
Relt	7	0.559551	0.0283413
Rpl14-ps1	7	-3.61083	2.17788e-06
Sbk2	7	0.470302	0.0306922
Sbsn	7	1.33457	4.01368e-05
Sec23ip	7	-0.295183	0.00248277
Selenov	7	1.57773	0.00670464
Serpinh1	7	-0.659252	0.0120222
Shisa7	7	0.779314	6.63762e-05
Siglech	7	1.25914	0.000464322
Slc5a11	7	1.44853	1.69033e-05
Smpd1	7	-0.257211	0.0345073
Sptbn4	7	0.477403	1.59148e-05
Spty2d1	7	-0.331345	0.0456796
Stk33	7	-0.521023	0.00119327
Stx1b	7	0.584272	0.0162747
Sv2b	7	0.852587	0.000231738
Syt5	7	0.440465	0.00427068
Thrsp	7	0.386772	0.0382715
Thumpd1	7	0.225949	0.0486185
Tmc3	7	-2.07256	8.91091e-05
Tmc5	7	1.60101	0.00757364
Tmc7	7	0.752742	0.00401808
Tmem145	7	0.638304	0.000607478
Tmem91	7	0.515637	0.0482265
Tnni3	7	1.11435	2.09586e-05
Tpcn2	7	0.33631	0.0249806
Trim12a	7	3.05083	0.00415131
Trim30d	7	1.62223	0.00347732
Trim34a	7	1.66636	7.63588e-13
Trim34b	7	-5.334	1.18046e-38
Trim5	7	1.23854	0.00228905
Trim68	7	0.541269	0.000543529
Tub	7	0.443693	0.00240332
Ubfd1	7	-0.377014	0.00468212
Unc45a	7	-0.410131	0.00106585
Usp35	7	0.266494	0.0109777
Wdr73	7	0.298697	0.0145279
Wnt11	7	-1.90045	0.0294984
Zfp575	7	0.825082	0.00441166
Zfp773	7	0.887061	0.000521528
Zp2	7	1.71312	2.60407e-05
1700030K09Rik	8	0.512606	0.000174385
3930402G23Rik	8	-1.12647	0.00883012
6430548M08Rik	8	-0.305474	0.0254274
6430573F11Rik	8	0.585885	0.0359107
Adam5	8	0.685661	0.0333135
Adgrg1	8	0.267624	0.048875
Afg3l1	8	-0.273098	0.0127426
Asb5	8	0.779666	0.0181582
Bbs2	8	0.284884	0.0423171
BC030500	8	-1.14465	0.0382715
Calr	8	-0.274562	0.0127587
Ces1d	8	0.594936	0.00373752
Cfap20	8	0.237674	0.0347097
Chrna6	8	-1.64759	0.0142724
Chrnb3	8	-2.5451	0.0010661
Clgn	8	0.628936	0.0372834
Cmc2	8	-0.452237	0.032281
Cngb1	8	1.42891	7.91844e-12
Col4a1	8	-0.406015	0.0103089
Colgalt1	8	0.212275	0.0446638
Cpne7	8	1.21934	0.00818684
Crry-ps	8	-2.77292	0.0172447
Elavl1	8	-0.239943	0.0235968
Exoc8	8	-0.391118	0.00667286
Fam129c	8	-0.628378	0.0357828
Fcho1	8	0.601449	0.00399591
Foxc2	8	-1.53824	0.0448243
Gcdh	8	-0.40228	0.000303389
Gm10073	8	1.2561	0.000121059
Gm21811	8	-0.672072	0.0188873
Gm8730	8	3.00931	2.17788e-06
Gnao1	8	-0.224156	0.0403613
Gpat4	8	-0.280958	0.0262896
Gpt2	8	-0.830696	0.00755273
Hapln4	8	-1.21556	5.52895e-05
Hmgb2	8	0.64056	0.0014225
Hydin	8	-1.04402	0.034036
Il34	8	-0.742034	0.038047
Ints10	8	-0.412911	0.00428872
Junb	8	-1.71658	0.042687
Leprotl1	8	-0.259877	0.0128373
Lrrc36	8	0.990681	0.00274338
Maf	8	-0.836501	0.023773
Mcm5	8	0.733163	0.000344716
Mfhas1	8	-0.40154	0.00368477
Nek5	8	0.549162	0.0117968
Nlrc5	8	0.71147	0.0160949
Nr3c2	8	-0.414562	0.00415131
Nwd1	8	0.400209	0.0337016
Palm3	8	1.24761	0.0095984
Pard3	8	-0.328184	0.0102124
Plekhg4	8	0.657788	0.00321372
Ppp1r3b	8	-0.861568	0.0013661
Prr36	8	0.445301	0.000699165
Psd3	8	-0.621059	1.55648e-05
Rasd2	8	0.999551	0.00875583
Rps26-ps1	8	6.21873	1.33205e-30
Rtbdn	8	0.693568	0.0239537
Sap18b	8	1.42732	6.46162e-05
Sdr42e1	8	0.694416	3.55293e-05
Sfrp1	8	-1.891	0.0028866
Sh3rf1	8	-0.371806	0.0280589
Slc25a15	8	0.35138	0.0317828
Slc25a42	8	-0.431192	0.000235781
Slc5a5	8	-2.23161	0.000830427
Slc7a2	8	-0.940371	0.0211627
Spcs3	8	-0.232944	0.0167875
Tepp	8	1.30933	0.00447957
Tgfbr3l	8	0.387936	0.0372834
Timm44	8	0.220205	0.0441533
Tm6sf2	8	-1.03165	0.00149173
Tppp3	8	0.45153	0.0095823
Tsnaxip1	8	0.711162	0.0310363
Unc13a	8	-0.379188	0.0204941
Vps37a	8	-0.396102	0.000982022
Zfp868	8	-0.646253	0.00663103
Zfp90	8	0.261941	0.0242262
1190002N15Rik	9	0.488621	0.0347003
1700048O20Rik	9	1.22602	2.84888e-05
4930581F22Rik	9	0.430505	0.0255481
9330159M07Rik	9	0.695881	0.0154294
A530083I20Rik	9	0.677805	0.0449691
Abcg4	9	0.366484	0.0181328
Acaa1a	9	0.529959	0.0297703
Ackr4	9	0.835081	0.0103136
Acpp	9	-1.35342	0.000375055
Adamts7	9	-0.55346	0.0255381
Amotl1	9	-0.387392	0.00685558
AW551984	9	0.467895	0.000797595
Azi2	9	-0.215001	0.0239451
Bace1	9	-0.324649	0.0055791
BC050972	9	1.27934	0.0260681
C2cd2l	9	-0.375322	0.0108577
Calml4	9	0.489835	0.01418
Ccdc13	9	0.49947	0.0420527
Ccpg1os	9	-0.700729	0.000234149
Cd276	9	0.684541	6.32471e-05
Cgnl1	9	-0.421867	0.000931105
Clec3b	9	-1.20737	0.00924076
Cnn1	9	-3.57246	0.0174012
Cplx3	9	1.73342	0.00252447
Cpne4	9	0.859753	0.000596364
Crabp1	9	2.74478	3.68693e-05
Dclk3	9	0.87166	0.000149356
Dnaja4	9	-0.541834	0.0178772
Elavl3	9	0.871894	0.0249466
Elovl4	9	0.936254	0.000211698
Fam198a	9	1.66791	8.71014e-08
Fxyd6	9	1.32509	5.79146e-14
Gm10052	9	0.732557	0.00473484
Gm10123	9	0.914807	4.30801e-05
Gm17040	9	0.753294	0.0334906
Gm6223	9	-2.7083	0.00293739
Gmppb	9	-0.333445	0.0302415
Gorasp1	9	-0.244283	0.0310404
Grm2	9	-1.1395	0.049157
Htr1b	9	-4.21146	2.09938e-12
Hyou1	9	-0.280513	0.0074001
Icam5	9	0.557172	0.0163786
Impg1	9	-2.87461	9.49883e-06
Islr2	9	1.11321	0.0110492
Jhy	9	0.548499	0.0475344
Kank2	9	-0.482873	0.0157964
Kirrel3	9	1.22658	4.0147e-05
Klhdc8b	9	0.290181	0.0431569
Lca5	9	0.598444	0.00855617
Mlip	9	0.694709	0.00767336
Mns1	9	-0.510288	0.00935187
Mobp	9	-2.46199	0.0145539
Nectin1	9	-0.445621	0.0297051
Nme6	9	0.422872	0.0228794
Nxpe2	9	-0.837955	0.0469304
Pgm3	9	-0.231871	0.0423916
Pigb	9	0.342954	0.0270305
Piwil4	9	0.674764	0.0154271
Plod2	9	-0.358022	0.00499884
Plscr4	9	-0.819869	0.0028866
Ptpn23	9	-0.311242	0.00373752
Rab3d	9	-0.335771	0.00640139
Rnf214	9	-0.363807	0.00971298
Rpl15-ps2	9	4.02913	9.84713e-05
Scn3b	9	1.44385	6.76938e-17
Sema3b	9	-1.02689	0.0283769
Slc38a3	9	-1.427	0.0415277
Slc6a20a	9	-6.10966	1.70302e-05
Slco2a1	9	-0.788844	0.000209093
Srpr	9	-0.226782	0.0206961
Srprb	9	-0.352372	0.0144092
St14	9	-0.462528	0.0441621
Stac	9	0.910231	0.00939598
Tbx18	9	-3.08783	0.000933545
Tdgf1	9	-1.92231	1.40265e-05
Tecta	9	-1.73849	0.00556424
Tgfbr2	9	-0.24954	0.0216049
Tmem136	9	0.459729	0.0200397
Tmem25	9	0.296944	0.00593377
Tnfaip8l3	9	-1.13212	0.048875
Uba5	9	-0.27777	0.00473484
Uba7	9	0.414041	0.0202533
Vstm5	9	0.7061	0.0175777
Zbtb38	9	-0.286186	0.0323489
Zfp949	9	-1.12498	1.12683e-05
Zic1	9	-2.3447	0.0082347
Zic4	9	-3.31052	0.000100938
Adgb	10	0.559902	0.0378668
Adgrg6	10	-1.63941	0.0314067
Agap2	10	0.490652	4.89379e-05
Aldh1l2	10	-0.630885	0.00512425
Ano4	10	0.881008	0.0320325
Arfgef3	10	-0.31276	0.0443415
Atcayos	10	-0.767425	0.0451475
B4galnt1	10	0.479774	0.0347004
Bcr	10	-0.269152	0.0117515
Caps2	10	1.45837	1.39633e-09
Ccdc162	10	0.569981	0.0296027
Ccdc6	10	-0.380294	0.0082583
Celf5	10	1.27102	1.19083e-05
Cfap54	10	0.52659	0.0425505
Col18a1	10	-0.44066	0.000676357
Cpm	10	-0.956147	0.0250604
Crybg1	10	-0.589989	0.0175115
E030030I06Rik	10	0.799242	0.0339205
Edar	10	1.11069	0.0244759
Eef1akmt3	10	-0.533609	0.0443946
Egr2	10	-1.81036	0.00966033
Esr1	10	-0.317014	0.0215211
Fam13c	10	-0.473297	0.0178772
Fam19a2	10	-0.883487	0.000119566
Fam207a	10	-0.424249	0.0017581
Fbxo5	10	0.521137	0.0329636
Fgf22	10	0.863284	0.0376338
Galnt4	10	-0.523399	0.00348042
Glipr1	10	1.87885	3.48972e-12
Gls2	10	-0.896064	0.000367404
Gm20655	10	1.16687	0.00388114
Gm26577	10	-0.727833	0.00784377
Gm5424	10	1.12992	0.011042
Gns	10	-0.295585	0.000438074
Hddc2	10	0.531638	0.0310404
Kif5a	10	0.628949	0.0070895
Krr1	10	-0.464041	8.10634e-06
Lama2	10	-0.43162	0.0023695
Mars	10	-0.353992	0.00473484
Mical1	10	0.670741	1.55648e-05
Mmp19	10	-1.28039	1.32832e-06
Mrln	10	0.967617	6.46162e-05
Msrb3	10	-0.643241	0.000100938
Myb	10	-1.00534	0.000102779
Mybpc1	10	1.6894	0.0249466
Neurod4	10	-0.713054	0.00190838
Nfic	10	-0.287722	0.00652574
Os9	10	-0.303749	0.00163491
P4ha1	10	-0.503862	0.00114664
Pcsk4	10	0.749294	0.00294278
Pdxk	10	-0.347955	0.0247661
Pfkl	10	-0.271414	0.0415268
Phlda1	10	-0.576745	0.0116579
Phyhipl	10	-0.3899	0.0113035
Pip4k2c	10	-0.256572	0.00244602
Pln	10	-2.51484	0.0175614
Plxnc1	10	0.657588	0.0260744
Prdm1	10	-0.791315	0.0377045
Ptprk	10	-0.389697	0.000143973
Ptprr	10	0.696404	0.028129
Rdh16	10	0.972842	0.0377045
Rnf41	10	0.327076	0.00591631
Rpl6l	10	1.11588	4.21889e-05
Rspo3	10	-1.4445	0.0486417
Rtkn2	10	0.948177	0.0278871
Samd3	10	1.22124	0.0395671
Scyl2	10	-0.360711	0.018146
Slc6a15	10	0.709581	0.0116179
Stat6	10	-0.276625	0.0117675
Tbc1d15	10	-0.276046	0.0482875
Tbc1d30	10	-0.432888	0.0145652
Tmem263	10	-0.325545	0.0140355
Tph2	10	1.12278	4.59796e-05
Trhde	10	1.57121	0.00352927
Tspear	10	0.653342	0.0252919
Ube2g2	10	-0.363788	0.0335573
Vnn1	10	-2.53991	0.0118138
Zbtb7a	10	-0.306752	0.00865292
Zfp365	10	0.635501	0.000411058
1700016K19Rik	11	0.892224	0.00237109
2310058D17Rik	11	-0.677064	0.00975159
2610507I01Rik	11	-2.0318	0.00687652
2810001G20Rik	11	-1.31243	1.64614e-14
6330403K07Rik	11	0.400232	0.00111206
A230004M16Rik	11	-1.30334	0.0250696
A530017D24Rik	11	-0.657307	0.00200788
AA465934	11	1.03466	0.0063896
Aatk	11	0.345465	0.0149119
Acsf2	11	0.557043	3.91759e-05
Acsl6	11	-0.533044	0.000767715
Adamts2	11	-1.02524	0.0014564
Aebp1	11	-0.996634	0.00892943
Aldh3a1	11	-1.2734	2.26522e-06
Aldh3a2	11	0.417901	7.715e-06
Aldoc	11	0.41625	0.0433055
Alox8	11	1.17463	0.0410313
Ankrd13b	11	0.401654	0.00473484
Ap2b1	11	-0.24473	0.00600154
Ascc2	11	-0.328293	0.022011
Atp10b	11	0.74148	0.0467328
B230217C12Rik	11	0.427423	0.0137225
Cacng5	11	0.744964	0.0339122
Cbr2	11	0.638425	0.0199089
Cbx1	11	-0.207298	0.0277051
Cbx4	11	-0.522733	0.0376873
Ccl12	11	1.66061	0.00691531
Ccnjl	11	0.901562	0.0144792
Cdr2l	11	-0.817409	0.00161668
Cnrip1	11	0.258949	0.0358009
Col1a1	11	-0.595765	0.0202444
Cox10	11	-0.472938	0.0150197
Crhr1	11	0.807717	7.50836e-06
Dhx58	11	0.812589	2.42958e-05
Dnah2	11	0.478746	0.0377045
Dusp3	11	-0.318012	0.00417316
Eml6	11	0.514045	0.00119327
Fam117a	11	0.462769	0.00121108
Fam171a2	11	0.561963	0.0113272
Fam222b	11	-0.265966	0.0397227
Fbxw10	11	0.642421	0.000336312
Fkbp10	11	0.627691	0.0192862
Fmnl1	11	0.474125	0.000116316
Gas7	11	0.457589	0.00648974
Gid4	11	-0.305054	0.0295043
Gm10039	11	-5.08124	0.000231738
Gm11523	11	1.45231	0.000797595
Gm11542	11	0.955619	0.0254356
Gm11695	11	-1.53024	0.000107235
Gm11696	11	0.463499	0.0425505
Gm11762	11	-1.44764	0.0206625
Gm11769	11	-0.842601	0.00790704
Gm12070	11	1.01761	0.000931105
Gm12185	11	1.82806	0.038047
Gm12338	11	-2.55294	0.00818272
Gm12586	11	-5.7549	0.000425111
Gm6685	11	-1.41918	0.0175954
Gm8098	11	1.40291	0.000644241
Grap	11	-0.722709	0.000635633
Hap1	11	0.379945	0.0142226
Hexdc	11	0.298432	0.018022
Hexim1	11	-0.228942	0.0477322
Hid1	11	-0.331273	0.00579604
Hist3h2ba	11	1.61615	1.04969e-06
Hlf	11	-0.598958	0.000981647
Inpp5j	11	0.470551	0.0030377
Kcnj12	11	0.967159	0.01259
Krt14	11	1.9875	0.00302931
Krt17	11	1.27907	0.00151289
Lsm12	11	-0.288522	0.01457
Meox1	11	1.10892	0.000411629
Mgat1	11	-0.251734	0.0456796
Mmd	11	-0.430616	0.0283692
Mmgt2	11	-0.424861	0.000319027
Mpp3	11	0.634173	0.0378148
Mxra7	11	-0.428145	0.0142785
Myo1c	11	-0.303029	0.00202352
Natd1	11	-0.258037	0.0475164
Nog	11	-1.07226	0.010321
Obscn	11	1.35509	3.07763e-09
Osbp2	11	-0.581128	0.000901595
Otx1	11	0.852604	0.0415277
P3h4	11	0.487989	0.0137015
P4ha2	11	-0.575146	0.00181766
P4hb	11	-0.233042	0.0430968
Pdlim4	11	0.941688	0.00240929
Pirt	11	1.1458	0.0137636
Plxdc1	11	0.500625	0.013581
Polr2a	11	-0.276523	0.0104078
Pycr1	11	-0.44143	0.0354888
Rab11fip4	11	0.3773	0.00482036
Rel	11	-0.630039	0.00743201
Rflnb	11	0.401202	0.00580603
Rhbdl3	11	-0.563178	0.0161465
Rnf112	11	0.858477	2.1405e-08
Rpl26	11	1.41896	2.37801e-05
Rprml	11	1.57584	1.88602e-05
Rps15a-ps6	11	1.94102	0.00127613
Rsad1	11	0.510547	0.0199095
Sdk2	11	-0.4614	0.0323814
Sec14l4	11	-0.573673	0.00956562
Shroom1	11	0.701551	0.0127706
Skap1	11	-1.21625	0.00270631
Slc16a5	11	-1.08492	0.000525636
Slc16a6	11	-1.09372	0.0139525
Slc22a21	11	0.763688	0.0304194
Slc26a11	11	0.394793	0.0135971
Slc38a10	11	-0.231183	0.0347463
Slc47a1	11	-2.56054	0.00283348
Slfn8	11	4.13645	8.53181e-27
Smarcd2	11	-0.253645	0.0403613
Smcr8	11	-0.313222	0.024663
Smim5	11	0.88465	0.00217836
Sphk1	11	-3.69443	0.000464322
Sstr2	11	-1.36702	0.00371402
St6galnac1	11	-1.3901	0.0204941
Supt6	11	-0.214252	0.0484141
Tbc1d16	11	-0.28431	0.0299947
Tbx2	11	0.591165	0.00147643
Tekt1	11	0.484267	0.000954182
Tlcd2	11	-0.927204	0.000743606
Tm4sf5	11	1.11822	0.0128373
Tmem220	11	0.583133	0.0116909
Tom1l2	11	-0.239278	0.0310363
Trim17	11	-0.867424	0.0393503
Ubb	11	-0.400647	0.00617754
Unc45b	11	-1.16138	0.00103555
Vtn	11	-1.88263	2.5899e-05
Wnk4	11	-1.60179	0.0493112
Wscd1	11	1.0503	1.7608e-08
Ybx2	11	0.700127	0.0235968
Zswim7	11	0.736979	0.000547998
2310015A10Rik	12	0.400682	0.00998187
4933406C10Rik	12	1.08474	7.52927e-05
A530016L24Rik	12	2.08997	0.0131954
Acot1	12	1.02679	0.00026861
Agmo	12	-1.31856	0.00168552
Akap6	12	1.90166	1.13633e-06
Arg2	12	1.01255	0.000143973
Aspg	12	-2.16502	0.0358009
Ccdc85c	12	-0.409405	0.0191934
Cdhr3	12	0.799976	0.0249864
Cep170b	12	-0.288199	0.0197217
Chga	12	0.550752	0.0275183
Cmpk2	12	0.367728	0.0112538
Cyp46a1	12	0.500292	0.037889
Dgkb	12	0.655662	0.0491482
Dglucy	12	-0.512765	0.00219099
Dlk1	12	-0.671233	2.61959e-05
Dtd2	12	0.401085	0.0219598
Efcab10	12	0.854217	0.00174371
Evl	12	-0.405504	0.00247296
Flrt2	12	-0.494601	0.0443332
Fos	12	-2.38324	0.0357269
Gdap10	12	-2.1692	0.000163872
Gm4294	12	0.90944	0.0427432
Gm4804	12	4.63711	3.22725e-23
Gm5436	12	-1.12206	0.0459872
Gpr135	12	-0.683199	0.0397688
Hdac9	12	0.526193	0.0149934
Hsp90aa1	12	-0.738696	0.0269943
Ighm	12	3.04976	0.000160773
Immp2l	12	-0.651848	0.023803
Kcnk10	12	-1.2359	0.0457345
Mirg	12	-0.3642	0.0129639
Mpc1-ps	12	-2.08432	0.000132283
Nbas	12	-0.344429	0.00541547
Osr1	12	-4.07034	0.00045311
Pik3cg	12	1.13578	1.83732e-05
Ppp2r5c	12	-0.187403	0.0355164
Pygl	12	0.70781	0.000763961
Rps19-ps6	12	1.06234	0.00597946
Rsad2	12	0.635496	0.0246339
Scin	12	0.722786	0.0354124
Sec23a	12	-0.420981	9.54748e-05
Serpina1b	12	-3.37272	0.000211698
Sh3yl1	12	0.665036	0.000254876
Smoc1	12	-0.700627	0.0185494
Sptlc2	12	0.256393	0.00944318
Srp54b	12	-0.26426	0.0479867
Syndig1l	12	-0.923575	0.0428336
Tecpr2	12	-0.223938	0.0488871
Tmem179	12	0.400821	0.00738494
Tmx1	12	-0.275873	0.0211654
Tspan13	12	-0.404521	0.000316517
Ubxn2a	12	-0.383388	0.0288609
Vipr2	12	1.08649	0.00135769
Wdr25	12	-0.853557	1.95774e-05
Zdhhc22	12	0.90976	0.0181094
Zfp125	12	-4.09997	0.00283348
2810429I04Rik	13	0.898843	0.0150197
4833422C13Rik	13	-1.18918	1.16749e-06
A730081D07Rik	13	-2.70218	6.36087e-06
Aaed1	13	-0.2097	0.0314426
Adgrv1	13	0.611888	0.01418
Ahrr	13	0.813696	0.0332653
Akr1e1	13	0.855003	0.00309611
Atp6ap1l	13	-1.10456	0.00361115
Cartpt	13	1.7578	3.08116e-10
Ccl28	13	1.47217	7.04805e-05
Chrm3	13	0.702852	0.0409229
Dhx29	13	-0.406054	0.0145279
Edil3	13	-0.482336	0.0432083
Ell2	13	-0.448764	0.0129656
Elovl2	13	1.16316	0.00469656
Esm1	13	1.66092	0.00443242
Fam169a	13	0.474232	0.0403995
Fam8a1	13	-0.230987	0.0403995
Fbxl21	13	0.500732	0.0141728
Fgfr4	13	1.24125	0.00443483
G630018N14Rik	13	1.37921	2.84888e-05
Gcnt2	13	-0.636325	0.00710058
Gm11273	13	-2.13551	2.46628e-06
Gm11346	13	1.31837	0.0144831
Gm15327	13	1.24188	7.22269e-05
Gm9625	13	4.267	4.75318e-11
Gmds	13	-0.353886	0.0269278
Hapln1	13	-0.9664	0.00531179
Hfe	13	0.462984	0.000784165
Hist1h1d	13	-1.06081	0.00579604
Hist1h1e	13	-0.763141	0.000165022
Hist1h2ac	13	-0.7857	0.000111195
Hist1h2ad	13	-1.56618	0.000165829
Hist1h2al	13	-7.0335	1.86324e-26
Hist1h2bc	13	-0.601043	0.000165479
Hist1h2be	13	-0.708899	1.49444e-06
Hist1h2bg	13	-0.779535	0.000179928
Hist1h3e	13	-1.01609	0.0231143
Hist1h4c	13	-1.23793	6.20546e-05
Hist1h4d	13	-1.28424	4.60124e-05
Hist1h4h	13	-0.88105	0.0113218
Hist1h4j	13	-1.38984	1.03872e-07
Hist1h4k	13	-0.899119	0.00248218
Iars	13	-0.223448	0.0366406
Il31ra	13	-0.548351	0.0487521
Kif27	13	0.598051	0.022926
Mboat1	13	0.433537	0.010074
Naip1	13	2.27534	6.33035e-05
Naip6	13	1.50717	0.000239117
Nkd2	13	0.660514	0.00869965
Nrn1	13	1.70314	0.0431095
Nxnl2	13	0.522385	0.0322156
Ogn	13	-0.96106	0.0295043
Omd	13	-2.02944	0.00163491
Pfkp	13	0.552231	0.0002105
Ppp1r3g	13	-2.56522	0.0132417
Rnf182	13	1.12564	0.00190838
Rreb1	13	0.430006	0.0241918
Slc12a7	13	0.326075	0.024519
Slc25a48	13	-0.962559	0.0378668
Sv2c	13	0.803752	0.00901619
Tbce	13	0.336087	0.0202773
Tmem14c	13	-0.433576	0.00060282
Xrcc4	13	0.28183	0.0456844
Yae1d1	13	0.42119	0.0228794
Zfp459	13	0.944756	0.000260381
4930452B06Rik	14	1.28198	2.18873e-06
Acox2	14	1.04719	0.0242793
Ap1g2	14	0.38848	0.0418501
Bcl2l2	14	-0.192009	0.0427122
Bmp4	14	-1.37547	0.000666151
Cdh24	14	-0.566634	0.0248016
Cdhr1	14	-0.753066	0.0212855
Cldn10	14	1.13817	0.0131484
Dmtn	14	0.503098	5.1161e-05
Dnah1	14	1.30366	6.62394e-13
Dnajc3	14	-0.373009	2.57933e-05
Duxbl1	14	5.32683	3.2761e-21
Dydc2	14	1.09019	0.0443946
Dzip1	14	0.27659	0.00575263
Efs	14	0.775484	3.19178e-05
Enox1	14	0.524543	0.000767715
Entpd4b	14	0.808955	0.0347753
Fam107a	14	0.950745	6.47825e-05
Gch1	14	0.584774	0.0044095
Gjb2	14	-3.199	7.9593e-05
Gjb6	14	-3.16214	0.000533581
Gm10406	14	2.61477	5.31235e-09
Gm16439	14	-2.87747	1.95774e-05
Gm1821	14	3.47262	1.33205e-30
Gm2237	14	0.698736	0.0119882
Gm26660	14	0.608112	0.00949393
Gm3141	14	-7.79121	9.49811e-14
Gm3411	14	-1.7326	0.00135603
Gm3468	14	0.941211	0.00936612
Gm3512	14	1.7874	0.00388735
Gm3636	14	2.86863	9.1283e-06
Gm3696	14	2.0187	2.71254e-05
Gm3739	14	1.2276	0.000196703
Gm3752	14	1.20062	0.038758
Gm6356	14	-7.32188	8.49606e-12
Gm7233	14	-7.736	4.18823e-12
Gm8094	14	-7.72015	1.50877e-15
Gm8104	14	-8.51185	7.63588e-13
Gm8206	14	1.09507	0.010759
Gm8220	14	-4.00104	2.28062e-05
Gpc5	14	-2.82542	0.000211698
Itgbl1	14	-0.819964	0.00771295
Jph4	14	1.2835	0.0120874
Klhl1	14	1.80832	0.000377378
Lgals3	14	0.510937	0.042687
Loxl2	14	-0.790866	4.4346e-05
Lrrc18	14	0.891364	0.00262589
Mat1a	14	0.477464	0.000399347
Mmp14	14	0.324116	0.0336176
Mmrn2	14	-0.356663	0.0180251
Mss51	14	-0.759801	0.00122017
Nek10	14	0.934453	5.41568e-06
Nisch	14	-0.221255	0.0150587
Nt5dc2	14	0.573285	4.90699e-06
Nudt13	14	-0.681386	0.0016977
Ogdhl	14	-0.285486	0.0134322
Olfm4	14	0.451737	0.0259948
Pcdh20	14	1.36055	0.0127426
Pcdh9	14	0.796906	0.0148514
Ptk2b	14	0.434507	2.12188e-06
Rap2a	14	-0.529006	0.00322494
Rpl23a-ps3	14	0.626293	0.0443415
Samd8	14	-0.353625	0.00839129
Slc22a17	14	0.295965	0.00829367
Stab1	14	-0.328942	0.0140135
Tkt	14	-0.398769	0.000129859
Tox4	14	-0.236926	0.0173985
Vcl	14	-0.371745	0.0120874
Zfhx2	14	-0.454668	0.0181582
Zic2	14	-3.14079	0.00159414
Zic5	14	-2.75365	0.00121248
1810041L15Rik	15	-0.363002	0.0197512
Adgrb1	15	1.1102	3.45959e-13
Apol10b	15	-2.75967	2.3852e-07
B130046B21Rik	15	0.910738	0.0445322
C1qtnf6	15	0.795725	0.0011866
Cbx7	15	0.374822	0.0181094
Cdh10	15	0.900164	0.0152764
Cdh18	15	-0.462912	0.00738275
Cdh6	15	0.663383	0.0443332
Cntn1	15	0.671843	6.13642e-05
Col14a1	15	-0.884514	4.4346e-05
Col2a1	15	0.529171	0.00557351
Dennd6b	15	0.459532	0.000191944
Dnah5	15	1.11122	0.000660595
Dnajc21	15	-0.423554	0.00135781
Dpys	15	1.77415	0.00103869
Faim2	15	0.81507	0.000131106
Fam105a	15	0.711303	1.2112e-05
Fam19a5	15	-0.486919	0.0240757
Fbln1	15	-0.881548	0.0362927
Gm10020	15	2.79292	0.00195791
Gm17546	15	1.07774	3.89356e-06
Gm2824	15	1.31485	0.00129502
Gm7666	15	-3.65036	0.00174165
Gramd4	15	0.625081	2.60988e-05
Grhl2	15	0.505337	0.0263095
Gsdmd	15	0.540878	0.010759
Hnrnpa1	15	0.371831	0.000951024
Kcnh3	15	0.631404	0.0211627
Krt90	15	1.07945	0.00240326
Lynx1	15	0.369611	0.0428336
Mfsd3	15	0.527541	0.0243247
Myh9	15	-0.319097	0.0184534
Nell2	15	-0.71393	0.0228794
Nov	15	-1.23373	0.0086874
Npr3	15	-0.630497	0.0164131
Nrbp2	15	0.567907	5.03225e-05
Nup50	15	-0.235087	0.0228794
Pabpc1	15	-0.208537	0.0155328
Pde1b	15	0.37765	0.0384548
Pkdrej	15	0.643004	0.03703
Pnpla3	15	0.45043	0.00665224
Prickle1	15	-0.407348	0.000533231
Ptk2	15	-0.30771	0.00174363
Rabl2	15	-0.32897	0.0167875
Ranbp3l	15	-6.08022	9.42771e-05
Recql4	15	-1.03038	0.000277819
Scrt1	15	-0.360814	0.0260646
Sema5a	15	-0.39398	0.0431308
Serhl	15	0.419272	0.00732291
Slc38a2	15	-0.481566	0.0260681
Slc39a4	15	0.809473	0.00317913
Spef2	15	0.550786	0.00237617
Tars	15	-0.209664	0.0424222
Tbc1d22a	15	-0.392296	0.00130804
Tnfrsf11b	15	-1.70329	1.01985e-05
Wisp1	15	-0.766662	0.0403675
Zfp641	15	0.374105	0.00330492
Zfp647	15	0.512613	0.00882805
43348	16	0.257344	0.0127765
1110004E09Rik	16	0.382418	0.0124371
2900011O08Rik	16	1.30431	0.0278008
4932438H23Rik	16	-0.547618	0.0474191
Aifm3	16	-0.76048	0.0202261
App	16	-0.209807	0.0445507
Atp13a5	16	-3.91127	0.0024386
B130034C11Rik	16	0.67712	0.0441032
Cldn5	16	-1.39148	0.000557507
Col8a1	16	1.21844	1.79892e-05
D16Ertd472e	16	-0.754017	0.00217836
Dcbld2	16	0.414462	0.0149119
Dgkg	16	-0.607289	0.0120905
Dopey2	16	-0.336658	0.00166699
Epha6	16	-3.0633	1.33607e-06
Fetub	16	-0.469735	0.0145539
Gap43	16	0.856114	0.0169563
Gm4737	16	-4.45742	1.20708e-05
Gm6030	16	1.3422	0.00270428
Gm6467	16	4.1036	0.000511191
Gm9816	16	4.01066	1.44468e-10
Gp1bb	16	0.592043	0.0314426
Gpr156	16	0.91036	1.8162e-05
Hrasls	16	-0.617403	0.00473266
Ifnar1	16	-0.279004	0.0039102
Iqcg	16	0.421002	0.0134312
Liph	16	-1.13908	0.0150197
Meltf	16	0.700252	0.00166787
Myh11	16	-1.21264	0.0241918
P2rx6	16	0.433749	0.0299598
Paxbp1	16	-0.288791	0.0429764
Pcnp	16	-0.333448	0.0244426
Phldb2	16	-0.384067	0.0462453
Pou1f1	16	-0.378441	0.00199003
Rtp2	16	1.46506	0.00301907
Serpind1	16	-4.77791	0.000212315
Slc35a5	16	-0.306912	0.0410006
Snai2	16	-0.796284	0.0197453
Snn	16	0.339189	0.00707639
Tagln3	16	0.878912	0.00171382
Trmt10c	16	-0.491579	0.001816
Vwa5b2	16	1.86481	0.00336126
Zbtb11	16	-0.435721	0.0119882
1520401A03Rik	17	-1.51736	0.0111049
1600012H06Rik	17	-0.256466	0.0484141
1700010I14Rik	17	-0.774053	0.00755273
2810468N07Rik	17	0.566863	0.00867361
Aars2	17	0.31919	0.0307404
Adgrf1	17	-1.65131	0.0011866
Atp6v0c	17	-0.93511	4.4346e-05
Atp6v0e	17	-0.338918	0.0124583
Baiap3	17	1.07197	4.88118e-11
BC051142	17	0.434188	0.0423916
Brpf3	17	-0.307759	0.0238485
Btnl7-ps	17	1.83514	0.000309547
C2	17	-0.908076	0.0329729
C430042M11Rik	17	2.32201	1.11261e-06
Capn11	17	-4.3887	0.00167069
Ccdc154	17	-1.1661	0.0378821
Cd2ap	17	-0.304382	0.0475164
Cebpz	17	-0.24189	0.0401213
Chaf1a	17	0.490389	0.0373734
Cldn6	17	0.477284	0.0375125
Cpne5	17	1.33696	5.75994e-08
Cyp4f16	17	0.617231	0.00465795
D330041H03Rik	17	0.581122	0.00565024
Ddah2	17	0.405442	0.0492454
Dennd1c	17	-0.815449	0.00831736
Dpp9	17	-0.322743	0.00583754
Dynlt1c	17	-0.452782	0.03949
E430024P14Rik	17	-1.31294	0.00252447
Efhb	17	1.03922	0.00247296
Eme2	17	-0.3252	0.0185517
Enpp5	17	0.327971	0.0431494
Ergic1	17	-0.313667	0.000107466
Fam98a	17	-0.281023	0.0360177
Flot1	17	0.307804	0.0254274
Flywch2	17	0.498332	0.0286022
Fsd1	17	0.593686	0.00138228
Gm11127	17	-2.08447	0.0435106
Gm17251	17	-0.854282	0.00583754
Gm1976	17	0.865637	0.0116535
Gm2885	17	0.724305	0.0248549
Gm4134	17	-6.49228	0.000902904
Gm8186	17	2.83197	0.00799662
Gnmt	17	-0.557771	0.00556424
Gpsm3	17	-0.799847	0.0376873
H2-Ea-ps	17	1.65317	0.0215236
H2-Q2	17	-3.1569	1.55648e-05
H2-Q6	17	-2.14025	2.49051e-08
H2-Q7	17	-3.20457	1.26587e-08
Haghl	17	0.447406	0.0320647
Has1	17	-4.32643	0.000358886
Hspa1b	17	-2.85898	0.0237963
Itpr3	17	-0.446167	0.0393871
Kcnh8	17	-0.51129	0.000138443
Khsrp	17	-0.420802	4.45599e-06
Lix1	17	0.653139	0.0180963
Man2a1	17	-0.348894	0.0418756
Map3k4	17	-0.383455	0.00114664
Mapk13	17	0.820397	0.000826789
Mapk14	17	-0.236984	0.0149579
Metrn	17	0.818507	0.00170952
Mpig6b	17	1.36049	0.00194953
Pacrg	17	0.352172	0.0248443
Pkmyt1	17	-0.927095	0.0143133
Pknox1	17	-0.314405	0.0300462
Prr18	17	-1.24962	0.0351572
Prss28	17	-4.73099	2.13499e-09
Prss32	17	1.58767	0.0142999
Prss41	17	0.939425	0.0145279
Ptx4	17	-0.930518	0.0111526
Rab11b	17	-0.266476	0.0161189
Rhoq	17	-0.367625	0.00286109
Rnaset2a	17	-1.04343	5.48062e-05
Rnaset2b	17	0.998891	0.0103136
Rnps1	17	-0.608184	0.00194989
Rps2	17	-1.46129	1.75781e-08
Rsph1	17	0.77537	8.71014e-08
Rsph3a	17	0.543689	0.0445951
Rsph3b	17	0.410788	0.012214
Six3os1	17	0.849672	1.89094e-06
Sox8	17	0.59743	0.0245142
St6gal2	17	-1.22221	0.00174165
Tagap	17	-2.45742	5.93612e-09
Tagap1	17	0.776127	0.00233006
Tmem151b	17	0.699334	0.0237963
Tmem181b-ps	17	-0.896082	0.000521528
Tmem181c-ps	17	-3.90969	4.2647e-06
Tmem232	17	1.04162	0.0002018
Tnxa	17	1.56691	0.000500794
Tnxb	17	0.763446	0.000239117
Togaram2	17	0.560417	0.0040605
Trmt61b	17	-0.548111	0.0333135
Tsc2	17	-0.254465	0.00831303
Ttbk1	17	0.730199	0.00114331
Tulp1	17	1.69169	0.0040605
Zfp955a	17	-1.03625	0.000138566
Zfp983	17	-0.401981	0.0488978
1700011I03Rik	18	0.788157	0.00542968
4930511M06Rik	18	-1.42581	0.000345786
A930012L18Rik	18	0.977063	0.047576
Abhd3	18	-0.399111	0.0320847
Acaa2	18	0.417669	0.01457
Aldh7a1	18	-0.259977	0.0104107
Armc4	18	1.59761	0.000168138
B430212C06Rik	18	-0.673412	0.0172569
Camk2a	18	1.82715	7.75782e-07
Cidea	18	-0.554934	0.0306563
Egr1	18	-2.4558	0.015221
Eif3s6-ps2	18	-1.22753	0.04303
Fam53c	18	-0.326416	0.0157964
Gm3650	18	0.569345	0.0322813
Greb1l	18	0.515515	0.0161788
Haus1	18	0.57925	0.0132307
Ino80c	18	0.317162	0.036729
Jcad	18	-0.604892	0.00855617
Lrrtm2	18	-0.971248	7.26609e-05
Megf10	18	-1.46344	2.00107e-07
Mpp7	18	-0.846934	0.000126242
Nol4	18	0.558326	0.00362107
Nrg2	18	0.677236	0.0265272
Pard6g	18	-0.698793	0.0273788
Pcdh12	18	-0.394434	0.0285189
Pcdhb11	18	-0.579328	0.0177591
Pdgfrb	18	-0.283374	0.014736
Prelid2	18	0.807539	0.0116579
Psd2	18	0.745672	0.00529696
Sall3	18	2.10091	0.00970349
Sil1	18	-0.429097	0.0127321
Slc26a2	18	-0.587713	0.000686042
Spata24	18	0.493121	0.0189416
Ttc39c	18	-0.444286	0.00916154
Ttr	18	-1.22417	0.00168325
Zfp474	18	1.03909	7.99207e-07
4430402I18Rik	19	0.910733	0.000385988
4930481A15Rik	19	-4.90461	0.00185707
Acta2	19	-1.66519	0.00833798
Adra2a	19	-2.13026	0.00482036
Aldh18a1	19	-0.242558	0.0163532
Aldh3b2	19	1.35229	0.0445507
Avpi1	19	-0.564966	0.0174012
Best1	19	2.198	0.0130074
Cep78	19	0.390538	0.0109444
Cpn1	19	-1.29793	0.000198385
Crtac1	19	-1.09909	0.00155461
Cyp2c44	19	-2.762	5.94161e-05
Dpp3	19	-0.36446	0.0492082
Ehbp1l1	19	0.416242	0.0420592
Entpd7	19	-0.469399	0.00122119
Erlin1	19	-0.357959	0.031119
Fam204a	19	0.411401	0.00575263
Fas	19	0.872739	0.000377642
Gm16244	19	0.64876	0.0373857
Gm5518	19	-1.44874	0.00266301
Gm6563	19	4.52738	4.79651e-27
Gng3	19	0.424411	0.0335304
Gsto2	19	0.866026	0.0028866
Gstp3	19	2.92562	0.00308883
Ifit3	19	-1.0865	0.00138228
Il33	19	0.451465	0.0429867
Ina	19	-0.639632	1.64797e-05
Kcnip2	19	0.557911	0.00443242
Lgals12	19	0.623267	0.00750459
Lrrc10b	19	-0.431143	0.0231143
Marveld1	19	-0.298479	0.0381259
Nrxn2	19	0.627417	0.000334677
Ostf1	19	-0.435552	0.0206095
Pank1	19	-0.454207	0.0359653
Pcx	19	-0.423688	0.000582096
Pde6c	19	0.968708	0.0157964
Pdzd7	19	0.385579	0.0300756
Pgm5	19	-0.942606	0.000112812
Pip5k1b	19	-1.16766	0.000525636
Plgrkt	19	0.253977	0.0395617
Prune2	19	-0.444362	0.0036888
Psd	19	0.301863	0.0378148
Rbm20	19	-0.369616	0.000374236
Sema4g	19	0.666851	0.000264855
Slc16a12	19	-1.49577	0.00939598
Slc22a6	19	-5.94342	5.45317e-05
Slc22a8	19	-3.72282	3.32563e-05
Snx32	19	0.279095	0.0479867
Sorcs3	19	1.21327	0.0141735
Trpm6	19	-0.872889	0.0373734
Zfp950	19	-0.602484	0.000210374
Csprs	GL456221.1	-3.33607	0.00212006
mt-Atp6	MT	0.97854	0.00687652
mt-Co2	MT	0.813089	1.34461e-11
mt-Co3	MT	0.961617	3.07481e-07
mt-Nd4l	MT	1.4317	0.000797595
mt-Rnr1	MT	-0.950332	0.0013325
mt-Rnr2	MT	-1.08687	0.018236
Abcb7	X	-0.328228	0.0372434
Arhgap36	X	-0.728469	2.09586e-05
Armcx3	X	-0.264265	0.0252919
B630019K06Rik	X	0.360987	0.0120874
Bgn	X	-0.453084	0.0167357
Dcx	X	0.75277	0.00480961
Eda2r	X	-0.768721	0.0291592
G530011O06Rik	X	1.57334	0.00240929
Gabra3	X	1.44866	0.00593234
Gdpd2	X	0.52971	0.00174165
Gm14513	X	-6.14252	8.56527e-11
Gm14703	X	0.952755	0.0123431
Gm15163	X	-5.22599	6.96306e-05
Gm6472	X	-6.4761	1.36738e-221
Gm6645	X	1.12484	0.0346777
Gm7173	X	1.33734	4.71902e-09
Gpc4	X	-0.232629	0.0326089
Gpr50	X	1.90501	0.00339854
Hmgn5	X	-0.276572	0.0116783
Maged2	X	0.267735	0.0152523
Magt1	X	-0.36056	0.000254876
Mdm4-ps	X	2.4202	3.77262e-10
Mdrl	X	1.00666	0.0177113
Nlgn3	X	0.43392	0.00533102
Pcdh19	X	-0.777374	0.0123775
Pfkfb1	X	0.623402	0.0143242
Pgr15l	X	0.987288	0.0075914
Platr21	X	-0.624931	0.0106029
Pnck	X	0.601928	2.59352e-05
Pnma3	X	1.10197	0.000718112
Pou3f4	X	1.10515	0.0211089
Renbp	X	0.839438	0.000521528
Rnf128	X	-0.406076	0.0198016
Rps24-ps3	X	-2.83791	0.0119376
Rps2-ps13	X	6.57665	5.42225e-68
Rragb	X	0.217603	0.0457386
Smim10l2a	X	0.506331	0.000345786
Snx12	X	-0.221705	0.0314426
Stk26	X	0.623883	0.0285577
Tceal6	X	0.618362	0.00011729
Tenm1	X	-0.627041	0.00737566
Tmem255a	X	0.476537	0.0441542
Vegfd	X	0.464778	0.0231143
Xkrx	X	0.622967	0.00910514
Erdr1	Y	0.984216	0.0179813
1700020N18Rik	#N/A	1.46528	0.00966033
1700108F19Rik	#N/A	1.00635	0.00198349
1810012K16Rik	#N/A	1.0083	0.000315649
2610306O10Rik	#N/A	-1.81211	0.0378668
3300002P13Rik	#N/A	2.51779	5.95801e-16
4930405N21Rik	#N/A	0.977427	0.0028866
4930517J16Rik	#N/A	3.29271	5.52895e-05
5033406O09Rik	#N/A	-1.02281	0.0424376
5330439M10Rik	#N/A	3.25397	9.42526e-05
6430584L05Rik	#N/A	0.481379	0.0314426
A230057D06Rik	#N/A	0.435653	0.0195421
A730089K16Rik	#N/A	0.980482	0.00831736
A830010M20Rik	#N/A	-0.423692	0.0174837
AC087891.1	#N/A	-2.10246	0.000652858
AC108416.1	#N/A	0.938411	0.0324489
AC121860.1	#N/A	0.890149	0.0011755
AC124392.1	#N/A	1.05949	0.0211627
AC124516.3	#N/A	-3.12337	0.00170952
AC125328.1	#N/A	-2.71968	2.09586e-05
AC132863.2	#N/A	-0.697209	0.00651256
AC144772.3	#N/A	-1.05698	0.000197512
AC154377.1	#N/A	1.61092	0.0307193
AC154639.1	#N/A	1.18869	0.025385
AC154640.4	#N/A	-1.04869	0.011319
AC156790.1	#N/A	-4.22135	3.45262e-07
AC157572.1	#N/A	1.37431	0.00841871
AC157572.2	#N/A	1.37222	0.00123445
AC164623.1	#N/A	2.53488	4.90699e-06
AC165080.4	#N/A	0.910559	0.0120874
AC175538.1	#N/A	-0.791291	0.0336176
AL691505.1	#N/A	-0.513369	0.00563983
AW046200	#N/A	0.875044	0.0150498
CT009718.2	#N/A	-1.71706	6.25278e-05
CT010462.1	#N/A	-1.89844	3.43883e-07
CT010577.1	#N/A	1.18777	0.0337763
CT025533.2	#N/A	1.05991	0.0418608
D830035M03Rik	#N/A	0.529199	0.0479545
Flt3l	#N/A	0.444932	0.00642851
Gm10060	#N/A	-1.21799	0.000138443
Gm10463	#N/A	-0.949915	0.00687652
Gm10648	#N/A	1.17546	0.00320105
Gm10829	#N/A	0.740994	0.0471217
Gm10925	#N/A	0.776242	0.00302977
Gm18666	#N/A	1.26956	0.0255381
Gm19056	#N/A	1.20436	0.00122178
Gm19935	#N/A	-1.7284	0.0148514
Gm20208	#N/A	1.93634	2.81167e-22
Gm28154	#N/A	2.03566	0.000779707
Gm28437	#N/A	1.51744	1.08383e-05
Gm28651	#N/A	1.16493	0.020666
Gm28661	#N/A	1.02282	8.71743e-11
Gm28800	#N/A	1.85859	4.20683e-18
Gm28876	#N/A	0.888077	0.0402558
Gm29125	#N/A	3.64915	0.00738275
Gm29216	#N/A	0.612074	0.000407318
Gm29674	#N/A	1.54574	0.00336854
Gm29791	#N/A	0.886524	0.00954128
Gm3045	#N/A	-1.00407	0.0117055
Gm32592	#N/A	-0.849964	0.000754115
Gm33016	#N/A	3.71084	5.81963e-06
Gm33023	#N/A	0.961181	0.00482036
Gm33533	#N/A	1.21306	5.91416e-05
Gm36445	#N/A	1.11767	0.000221193
Gm37307	#N/A	1.66417	0.000121059
Gm37859	#N/A	-0.791345	0.00233435
Gm38058	#N/A	1.57182	0.00716579
Gm43272	#N/A	0.861315	0.0278503
Gm43305	#N/A	-3.75746	0.00485068
Gm43389	#N/A	0.787068	0.0367863
Gm43568	#N/A	1.06454	0.00188288
Gm43852	#N/A	1.01373	0.0161725
Gm43984	#N/A	2.30277	0.000817588
Gm44958	#N/A	-4.08117	1.64324e-07
Gm45104	#N/A	1.91352	0.000497408
Gm45218	#N/A	0.992014	0.0024036
Gm45418	#N/A	1.12383	0.0156105
Gm45605	#N/A	-1.0397	0.0016977
Gm45694	#N/A	1.30098	1.59148e-05
Gm46218	#N/A	2.17798	2.84012e-13
Gm5154	#N/A	-6.00272	6.05742e-06
Gm5441	#N/A	2.42847	3.71607e-08
Gm5512	#N/A	1.96487	0.022367
Gm5527	#N/A	-2.14873	0.000201567
Gm7114	#N/A	-4.17301	3.25543e-07
Gm7252	#N/A	2.02416	0.0207177
Gm7269	#N/A	2.54248	5.88366e-11
Gm7285	#N/A	1.12976	0.0211122
Gm7476	#N/A	1.23589	0.0127321
Gm7868	#N/A	-3.78889	2.09586e-05
Gm8188	#N/A	-1.60749	3.55293e-05
Gm8189	#N/A	1.35333	0.000409592
Gm9694	#N/A	1.24622	0.015718
Hist1h2bh	#N/A	-1.04462	2.18233e-05
Hist1h3d	#N/A	-1.18778	6.63284e-06
Hist1h3f	#N/A	-1.49488	0.000487187
Hist2h2bb	#N/A	-6.88618	3.17466e-16
Ms4a14	#N/A	-0.826934	0.0429867
Rnf212b	#N/A	-5.8785	0.00116879
Rps23-ps1	#N/A	0.6942	0.0101796
Samd4b	#N/A	-0.28187	0.0206095
Thap6	#N/A	-0.668214	0.000139488
Zkscan7	#N/A	0.553242	0.00641371

## Sheet: d) DUhTP tr. vs. DUC tr.
Gene_ID	Chromosome	log2FC	FDR
1700034P13Rik	1	1.8004	0.00364855
2010300C02Rik	1	0.365397	0.00457989
2810025M15Rik	1	-0.410998	0.0332091
4930444P10Rik	1	0.726009	0.00971494
A630001G21Rik	1	1.0573	0.0142094
A830018L16Rik	1	-1.70675	0.000565427
Aamp	1	-0.291293	0.0192353
Acbd6	1	-0.267845	0.0451047
Acsl3	1	0.400136	0.000354421
Actr1b	1	-0.232519	0.00731585
Adam23	1	0.32217	0.0287384
Adipor1	1	-0.200117	0.0189393
Aff3	1	0.348973	0.0269876
Alyref2	1	-0.459357	0.0166297
Ankrd44	1	0.39113	0.0209205
Ano7	1	-0.50499	0.038265
Aox3	1	0.925636	0.0202078
Ap1s3	1	0.477894	0.00480177
Apoa2	1	-2.61995	0.0461759
Arpc2	1	-0.261956	0.00330539
Astn1	1	0.651327	0.00189582
Atf3	1	-2.00852	0.00532302
Atp1a4	1	1.28332	0.0245392
Atp6v1g3	1	-1.96118	0.000761244
Atp6v1h	1	-0.305729	0.00366179
Avpr1b	1	1.06944	4.16399e-07
B3gnt7	1	-0.512592	0.0138927
BC026585	1	-0.380568	0.00810739
Bend6	1	-1.18204	0.014862
Blzf1	1	-0.276846	0.00878945
C130074G19Rik	1	-0.405195	0.0350686
C1ql2	1	-0.878358	0.000146732
Capn10	1	-0.278998	0.0187289
Capn8	1	-1.52397	1.55187e-06
Carf	1	0.417786	0.00711013
Cbx3-ps7	1	-4.25505	0.0089301
Ccdc115	1	-0.297315	0.0139189
Cenpf	1	0.609721	0.0312838
Cep170	1	0.382269	0.0373858
Cfap65	1	0.743837	0.0018836
Chpf	1	-0.419903	0.00195546
Clasp1	1	0.215664	0.0463047
Col3a1	1	-0.36481	0.0459655
Col4a3	1	0.484838	0.0118935
Col4a4	1	0.532268	0.00196558
Col6a3	1	1.94714	0.00024905
Col9a1	1	0.890558	0.0453383
Cops9	1	-0.580219	0.000912969
Cox5b	1	-0.409633	0.00811559
Cps1	1	-2.74606	0.00122482
Crb1	1	0.871661	0.0126665
Creg1	1	-0.270888	0.0133823
Crocc2	1	1.27638	6.31412e-06
Cspp1	1	0.430892	0.0015756
Csrp1	1	-0.363145	0.0135141
Cxcr4	1	-0.441261	0.0376998
Cyp27a1	1	0.498648	0.0169666
D230017M19Rik	1	-1.45188	6.10545e-05
Dbi	1	-0.781026	1.698e-05
Defb18	1	-6.20391	1.28742e-12
Dnah7a	1	1.07776	0.00118776
Dnah7b	1	0.853917	2.50815e-05
Dnajb2	1	-0.292816	0.0420044
Dnajb3	1	0.58794	0.0272303
Dner	1	0.23275	0.0113091
Dpp10	1	0.693402	0.00206252
Dsel	1	0.410146	0.0375958
Ecel1	1	-0.560711	0.0013933
Eef1b2	1	-0.583617	5.07584e-05
Efcab2	1	0.297377	0.022846
Epb41l5	1	0.350378	0.0103554
Erbb4	1	0.60958	0.0354529
Erfe	1	-1.13141	0.000491019
Eya1	1	0.368707	0.0199532
F5	1	2.37251	2.16548e-06
Fam129a	1	0.313883	0.0326401
Fam174a	1	-0.276324	0.0293623
Farsb	1	-0.251946	0.0290326
Fcer1g	1	-0.818819	0.00195845
Fh1	1	-0.31219	0.00755119
Gas5	1	-0.357637	0.00344194
Glb1l	1	0.346883	0.00783265
Glul	1	0.426816	0.0187709
Gm10222	1	1.07635	0.00177043
Gm16432	1	0.964587	0.0122782
Gm1992	1	-2.32037	0.000377147
Gm3608	1	0.70408	0.00613947
Gm4204	1	0.952147	0.00409032
Gm4793	1	0.478561	0.0308453
Gm5561	1	-1.65809	0.000946867
Gm8420	1	4.10413	0.00174451
Gm973	1	0.369913	0.0432495
Gpr37l1	1	-2.95931	0.000121744
H3f3a	1	-0.30032	0.00366179
Hecw2	1	0.379481	0.0196195
Hmcn1	1	0.665856	0.000472955
Hsd11b1	1	-0.627102	0.000977739
Hsd17b7	1	0.584051	0.0197603
Hspd1	1	-0.313916	0.0494575
Hspe1	1	-0.816585	0.000195034
Iars2	1	0.241041	0.00516583
Ifi203	1	0.91462	0.00030049
Ifi203-ps	1	1.60794	5.04745e-05
Igfbp2	1	-0.943327	0.032158
Igfn1	1	1.06146	0.00936728
Igsf9	1	1.11898	1.22715e-11
Ihh	1	-0.821518	0.00153751
Il18r1	1	1.49212	0.000327074
Inhbb	1	0.38651	0.0122726
Inpp1	1	0.262622	0.0133078
Inpp4a	1	0.194181	0.0476677
Irf6	1	0.313288	0.0356057
Itm2c	1	-0.294978	0.00782521
Kcnj10	1	-1.00298	0.0317371
Kcnj9	1	0.834184	0.00169001
Khdrbs2	1	0.533498	0.00818188
Kif1a	1	0.316308	0.00703837
Klf7	1	0.472142	0.00605244
Lamc2	1	0.305405	0.0125909
Lonrf2	1	0.250541	0.0387048
Ly9	1	-1.12291	0.0115299
Lyplal1	1	-0.734386	7.06222e-07
Map2	1	0.322764	0.0338108
Mcm6	1	-1.64995	1.30434e-41
Mcmdc2	1	1.58018	9.80721e-07
Mgat5	1	0.512779	2.27364e-05
Mogat1	1	1.01001	0.004836
Mpc2	1	-0.249078	0.0386601
Mpz	1	-1.81919	6.98983e-05
Mr1	1	0.343883	0.019959
Mrpl30	1	-0.369777	0.00405999
Mybl1	1	0.530666	0.0131181
Myo1b	1	0.436353	0.000387224
Myoc	1	-0.711582	0.00100499
Ncoa2	1	0.383965	0.0160015
Ndufa10	1	-0.242874	0.0238367
Ndufb3	1	-0.368321	0.0160169
Ndufs2	1	-0.302378	0.00624435
Nectin4	1	0.478233	0.0297794
Nemp2	1	0.500756	0.0107035
Nenf	1	-0.664771	0.000169929
Nfasc	1	0.369168	0.00405114
Nif3l1	1	-0.254953	0.035433
Nifk	1	-0.343869	0.0062384
Nit1	1	-0.212255	0.0446647
Npbwr1	1	1.19095	0.00571252
Nucks1	1	0.301452	0.00932834
Ogfrl1	1	0.394932	0.019058
Pappa2	1	-0.566468	0.00568463
Pask	1	0.348129	0.0327269
Pbx1	1	0.259911	0.0194267
Pecr	1	-0.420137	0.0237853
Phlda3	1	-0.672129	0.00783265
Pid1	1	-0.554689	4.43148e-05
Pogk	1	0.301022	0.021744
Ppp1r42	1	0.93336	0.00634895
Prdx6	1	-0.458448	4.97727e-05
Prox1	1	0.532816	0.00767976
Ptpn18	1	0.376349	0.0446977
Pycr2	1	-0.712916	1.22593e-06
Qsox1	1	-0.415701	4.45159e-05
R3hdm1	1	0.320912	0.00624878
Rabif	1	-0.261211	0.0311238
Ralgps2	1	0.373941	0.00821505
Ramp1	1	-0.745995	0.0391754
Rcor3	1	0.331493	0.0335753
Rgs2	1	-0.645694	0.000114571
Rgs20	1	0.550821	0.0333627
Rgs4	1	-1.74011	2.71294e-26
Rnasel	1	1.26958	0.00372693
Rnpep	1	-0.273263	0.0269876
Rpe	1	-0.264603	0.0421236
Rpl31	1	-0.535029	0.00136726
Rpl37a	1	-0.747589	0.000111328
Rpl7	1	-0.36835	0.00440165
Rps6kc1	1	-0.268137	0.00790131
Sdhaf4	1	-0.333758	0.0428126
Sdhc	1	-0.421085	0.000236887
Sec16b	1	-0.45062	0.00281963
Serpinb11	1	1.52904	0.0111366
Serpinb3c	1	1.00508	0.0242796
Sft2d2	1	0.669029	1.96257e-05
Sgo2a	1	0.961724	0.00611555
Shcbp1l	1	1.49051	4.85172e-05
Slc39a10	1	0.596586	0.000575798
Slc41a1	1	0.344368	0.0499929
Slc45a3	1	-0.858214	0.00688346
Smyd2	1	-0.361138	0.000310596
Sp110	1	0.661861	0.0446677
Spata17	1	1.05179	0.00168763
Srp9	1	-0.354639	0.00162063
Steap3	1	-0.670974	2.52807e-05
Stum	1	-1.75533	0.000882043
Suco	1	0.324829	0.026987
Sulf1	1	0.469049	0.00245234
Susd4	1	0.458962	0.000126345
Syt14	1	0.32587	0.0217923
Syt2	1	-5.32726	0.000183451
Tbx19	1	0.768453	0.0117815
Teddm2	1	1.06695	0.0122542
Tfcp2l1	1	0.386231	0.0369406
Thsd7b	1	0.607911	0.00146521
Tlr5	1	1.62218	7.54579e-11
Tma7-ps	1	-0.414709	0.0219741
Tmbim1	1	-0.196302	0.0485151
Tmco1	1	-0.237145	0.0123272
Tmeff2	1	-1.7717	0.000178408
Tmem163	1	-0.892728	0.0162746
Tmem177	1	-0.38007	0.00585194
Tmem37	1	-0.829752	0.000198936
Tmem63a	1	0.517152	1.95317e-05
Tmem70	1	-0.323359	0.00555127
Tor1aip1	1	0.208155	0.0327446
Tram1	1	-0.261358	0.026697
Tsen15	1	-0.269577	0.0221975
Tuba4a	1	-0.682883	8.3222e-07
Ube2f	1	-0.331683	0.0493796
Ufc1	1	-0.383691	0.0108328
Unc50	1	-0.219877	0.0345962
Utp14b	1	0.71137	0.00152692
Vwa3b	1	1.96921	5.1289e-12
Zbtb37	1	0.317019	0.0270838
Zranb3	1	0.706307	2.91763e-10
1110008F13Rik	2	-0.373836	0.0169242
1110008P14Rik	2	-0.64815	0.000198213
1110034G24Rik	2	-0.445203	0.0113376
1500011K16Rik	2	-0.512136	0.00641252
4930402H24Rik	2	0.29503	0.0186763
6430550D23Rik	2	0.706735	0.0011758
6430710C18Rik	2	0.936402	0.0135141
6530402F18Rik	2	0.401107	0.02693
Accs	2	0.421627	0.00758244
Acss2	2	0.302394	0.00327186
Adgrd2-ps	2	1.10042	0.00678375
AI182371	2	1.05157	0.00112688
Ak1	2	-0.373077	0.0154835
Ak8	2	0.564843	0.0354516
Ankef1	2	0.602145	0.0221219
Arhgap1	2	-0.200588	0.0350438
Arhgap21	2	0.350881	0.0127986
Arpc5l	2	-0.246012	0.0119645
Atf2	2	0.283906	0.00636661
Atp5e	2	-0.505011	0.0149038
Atp5g3	2	-0.254218	0.0226874
B3galt1	2	1.05424	5.80295e-06
BB218582	2	0.91974	0.0494363
Bbox1	2	1.02012	0.00281834
BC005624	2	-0.238277	0.0445078
BC029722	2	-0.517987	6.2908e-05
BC039771	2	1.32626	0.00821505
Bcas1	2	-1.51944	0.0493156
Bend7	2	0.288273	0.0237433
Bmyc	2	-0.483076	0.0117841
Bpi	2	1.02427	0.0290577
Bpifa1	2	-3.21689	0.00199089
Bub1b	2	0.79268	0.00971768
C1qtnf4	2	-0.514154	0.0232802
Cacfd1	2	-0.22922	0.0221336
Cacnb2	2	0.351869	0.00647779
Cbfa2t2	2	0.319667	0.00197487
Ccdc141	2	-0.744554	0.0152112
Cd59a	2	-0.380261	0.000360355
Cdc25b	2	0.325288	0.0157786
Cdk5rap1	2	-0.98037	0.000160926
Cdk9	2	-0.276164	0.0236797
Cds2	2	0.219498	0.0337403
Cep152	2	0.354112	0.0237107
Cep250	2	0.385592	0.000457608
Cercam	2	0.539322	0.00182895
Cerkl	2	0.785937	0.000440314
Cfap61	2	-0.404572	0.0207699
Cfap77	2	0.716728	0.00733248
Chchd5	2	-0.344042	0.0266006
Chmp4b	2	-0.319443	0.00214462
Chn1os3	2	1.14178	0.00153765
Chrm4	2	0.485075	0.0252006
Chrna1	2	1.6549	2.78883e-05
Chrna1os	2	1.13982	0.0174806
Chrna4	2	0.614105	0.00201181
Chst1	2	0.868868	9.80721e-07
Chst14	2	-0.355711	0.0215472
Commd3	2	-0.239115	0.0219489
Commd7	2	-0.438661	5.05984e-05
Commd9	2	-0.410202	0.0149038
Creb3l1	2	-0.683781	0.000335715
Cst3	2	-0.451258	0.00367026
Ctcflos	2	-2.25568	0.000418372
Ctnnbl1	2	-0.312508	0.0125795
Ctsz	2	-0.51865	0.00170332
Dapl1	2	-1.01518	3.80205e-06
Depdc7	2	-0.726976	0.00100357
Dhtkd1	2	0.597489	0.0121001
Dnlz	2	-0.333005	0.0189925
Dpm2	2	-0.355049	0.0118826
Dpp7	2	-0.253081	0.029701
Dynlrb1	2	-0.376858	0.0277423
E030042O20Rik	2	1.46568	0.0020277
Edem2	2	-0.521695	1.2436e-06
Edf1	2	-0.608444	0.000280219
Eef1a2	2	-0.378911	0.00175381
Eif6	2	-0.352155	0.0340873
Endog	2	-0.541432	0.00848448
Enkur	2	0.508889	0.0217965
Epc2	2	0.243314	0.0477008
Ergic3	2	-0.382619	0.00238676
F730016J06Rik	2	1.03492	9.01903e-06
Fam110a	2	-0.518485	0.027349
Fastkd5	2	-0.696039	0.00609816
Fjx1	2	-0.886024	0.0156804
Fkbp1a	2	-0.406277	0.000253794
Fmn1	2	1.20605	0.000166713
Fnbp4	2	0.314223	0.0202846
Fpgs	2	-0.3277	0.0238418
Frmd4a	2	0.43822	0.00464042
Gad1	2	-2.83586	0.000548029
Ganc	2	0.564769	5.05157e-05
Gbgt1	2	1.14631	1.0083e-06
Gdap1l1	2	-0.705314	6.36976e-10
Gm10134	2	1.06611	0.000166713
Gm13394	2	-1.95216	0.037396
Gm13446	2	-1.55738	0.00024529
Gm13453	2	-2.29912	0.00910969
Gm13537	2	-5.00677	0.00380878
Gm13563	2	0.328524	0.0251336
Gm13577	2	-0.8659	0.0493197
Gm13736	2	-0.423151	0.00110821
Gm13785	2	2.04695	0.0137245
Gm13889	2	-0.648356	0.015626
Gm14026	2	-1.47023	0.00600654
Gm14036	2	1.99139	0.00299063
Gm14253	2	2.49336	0.0117495
Gm14268	2	-0.830047	0.00910805
Gm14325	2	0.669018	0.00156673
Gm14326	2	0.393641	0.0429129
Gm14327	2	-1.01338	0.00196877
Gm14399	2	-1.08247	0.0333721
Gm14403	2	2.08465	2.44138e-06
Gm14410	2	1.72734	5.90412e-14
Gm14411	2	1.50565	0.000286783
Gorasp2	2	-0.214243	0.0163895
Gpr158	2	0.691396	0.000196753
H13	2	-0.320312	0.000266553
Hacd1	2	-0.480803	0.00375697
Hspa5	2	-0.239809	0.022359
Inafm2	2	-0.300498	0.0481783
Itga8	2	0.958308	0.00096179
Itgb6	2	0.999282	5.15081e-05
Itpa	2	-0.341032	0.00250367
Ivd	2	0.430354	0.00160319
Jph2	2	-1.44246	9.99448e-05
Lama5	2	0.293088	0.0372402
Lamp5	2	-6.90002	1.23965e-08
Lcn2	2	-0.714235	0.00177043
Lgr4	2	0.601302	0.000146013
Lrrc8a	2	-0.512277	0.0159621
Lsm14b	2	-0.257144	0.0276092
Ly75	2	0.710863	0.00860323
Manbal	2	-0.400007	0.00900805
Map1lc3a	2	-0.604016	0.000958674
Mapk8ip1	2	-0.230757	0.0281646
Mapkbp1	2	0.315894	0.00316942
Mbd5	2	0.476254	0.000112145
Mdk	2	-0.60824	0.00216737
Metap1d	2	-1.12509	0.000166533
Mllt10	2	0.268966	0.0322272
Mmadhc	2	-0.291474	0.00730058
Mroh8	2	1.22733	0.00785435
Mrpl41	2	-0.381802	0.0225709
Mrps26	2	-0.426858	0.00678503
Msrb2	2	-0.342219	0.0192502
Muc15	2	2.78779	2.38456e-06
Myl9	2	-0.62376	0.00647779
Myo3b	2	0.809764	0.00715438
Ncoa6	2	0.288199	0.0346386
Ndufa8	2	-0.415956	0.0033806
Ndufaf1	2	-0.335135	0.0349222
Ndufs3	2	-0.333472	0.00485562
Neb	2	0.447688	0.0438226
Nfatc2	2	0.474541	0.0203714
Ninl	2	0.447977	0.0189048
Nnat	2	-0.342598	0.0223835
Nop10	2	-0.443285	0.0280721
Nop56	2	-0.359355	0.000591121
Npdc1	2	-0.461436	0.000464857
Nr1h3	2	-0.397146	0.0159683
Nr5a1os	2	0.696053	0.00952023
Nrsn2	2	0.804415	0.0158639
Ntmt1	2	-0.458545	0.000694074
Ntng2	2	0.664902	9.58847e-05
Nudt5	2	-0.25735	0.0351798
Nup35	2	-0.482824	0.00681909
Nxt1	2	-0.454841	0.0146566
Obp2a	2	-0.934218	0.0210865
Odf2	2	0.402301	0.000939799
Oprl1	2	-1.89218	0.0115948
Optn	2	0.275838	0.00440165
Patl2	2	1.38551	6.24156e-05
Pcna	2	-0.257307	0.0378715
Pdia3	2	-0.220551	0.0135141
Pdk1	2	0.463961	0.000721242
Pdrg1	2	-0.393726	0.000160601
Pdyn	2	1.34699	9.11259e-06
Pkig	2	-0.269686	0.0401747
Plcb2	2	-1.32517	5.94079e-07
Plpp7	2	-0.551646	0.000356609
Polr3k	2	-0.261366	0.0277943
Ppdpf	2	-0.465523	0.00411092
Ppig	2	0.319113	0.0222602
Ppp1r16b	2	-0.510952	0.0330713
Ppp4r1l-ps	2	0.376	0.0172032
Prr5l	2	0.666697	0.0479206
Prrc2b	2	0.265616	0.0264634
Psd4	2	0.768975	0.000824928
Psma7	2	-0.276894	0.0165856
Psmb7	2	-0.312094	0.00676914
Psmc3	2	-0.274181	0.0201061
Pter	2	1.0719	0.002108
Ptges2	2	-0.47428	0.00184462
Ptgis	2	-0.940305	0.0240698
Ptpa	2	-0.273742	0.0188755
Ralgps1	2	0.270623	0.0397439
Raly	2	-0.567621	1.52497e-08
Rasgrp1	2	0.904836	0.00932037
Rem1	2	0.607698	0.00275352
Rims4	2	-0.668639	0.00688667
Rin2	2	0.527021	0.000730795
Romo1	2	-0.583233	0.00302371
Rpl10-ps1	2	0.92701	0.000356609
Rpl12	2	-0.551133	0.000247501
Rpl35	2	-0.490338	0.00244963
Rpl7a	2	-0.484606	0.000321032
Rpn2	2	-0.398502	2.94657e-05
Rps21	2	-0.510398	0.00293062
Rpsa-ps9	2	-1.75984	0.00633719
Rrbp1	2	-0.190238	0.0401103
Rtel1	2	0.29704	0.0170559
Rxra	2	0.301387	0.00174451
Scand1	2	-0.780036	0.00156673
Scn1a	2	-1.53303	0.0210878
Scn3a	2	0.560607	0.00355328
Scn9a	2	0.940226	0.0475281
Serf2	2	-0.293022	0.00844213
Serinc4	2	0.645575	0.0477008
Sestd1	2	0.328271	0.0112319
Shf	2	-0.636237	0.00581698
Siglec1	2	0.955327	0.036448
Slc17a9	2	-0.625365	0.000112136
Slc1a2	2	-1.11277	0.000247501
Slc27a2	2	0.463988	0.000444465
Slc32a1	2	-2.36113	0.000436393
Slc35c1	2	-0.53597	6.85771e-05
Slc39a13	2	-0.270339	0.00346019
Slco4a1	2	0.492833	0.0346637
Smim26	2	-0.447336	0.00845579
Smox	2	-0.523112	0.00308485
Snhg11	2	-1.68897	0.000412484
Snrnp200	2	0.19697	0.0499134
Snrpb	2	-0.367523	0.00362019
Spg11	2	0.355858	0.00336379
Spint1	2	0.368553	0.00417143
Sptbn5	2	-1.07893	0.00745887
Srp14	2	-0.500913	6.98983e-05
Ssna1	2	-0.40407	0.010383
St6galnac4	2	-0.316248	0.0270911
Stmn3	2	-0.451945	0.00199089
Stom	2	0.505822	0.0197622
Surf4	2	-0.301289	0.00108189
Suv39h2	2	-0.558063	0.0467858
Swi5	2	-0.243056	0.00929889
Sys1	2	-0.399331	0.00627982
Tgm2	2	-0.826902	2.77648e-07
Them7	2	-1.70434	0.000387062
Tmem189	2	-0.35144	0.00614366
Tmem250-ps	2	-0.292516	0.00920525
Tmx2	2	-0.231368	0.0234622
Tmx4	2	0.302683	0.0211987
Tor1a	2	-0.311224	0.0164199
Tor2a	2	-0.264051	0.0163147
Trpm7	2	0.366819	0.0181785
Tsc1	2	0.27868	0.0376894
Tshz2	2	0.343138	0.00598202
Ttc16	2	1.13625	1.23721e-05
Ttc30a2	2	-0.750052	0.0483677
Ttc30b	2	0.286509	0.0485363
Tubb4b	2	-0.446971	1.09324e-05
Ube2e3	2	-0.217857	0.0466627
Uck1	2	-0.256788	0.0290933
Upp2	2	-0.612948	0.00245443
Usp6nl	2	0.328833	0.0243367
Wfdc2	2	0.768517	0.000286783
Zdhhc12	2	-0.36361	0.0186529
Zfas1	2	-0.471593	0.00425498
Zfp133-ps	2	-0.8009	0.00444175
Zfp217	2	0.289621	0.0265373
Zfp804a	2	-1.54284	0.0202043
Zfp831	2	-0.771045	0.00140484
Zfp972	2	-0.915298	0.0275349
1500004A13Rik	3	-3.20694	0.00146572
1810037I17Rik	3	-0.404086	0.0075991
4932438A13Rik	3	0.343631	0.015949
5830417I10Rik	3	-2.15054	1.42154e-12
6330549D23Rik	3	0.608869	0.042283
9530052C20Rik	3	0.870534	0.0338401
Adam15	3	-0.578228	0.000491505
Adamtsl4	3	0.570733	0.00752785
AI504432	3	0.410619	0.0460123
Aimp1	3	-0.296037	0.0150194
Ak5	3	-0.969589	0.0106221
Alpk1	3	0.434778	0.0372465
Ank2	3	0.34482	0.023303
Ankrd34a	3	-0.508667	0.00325214
Ankrd50	3	0.35048	0.00192667
Arhgef2	3	0.265865	0.0240751
Arhgef38	3	0.64151	0.00465294
Armc1	3	-0.271888	0.0122751
Arnt	3	0.210985	0.0391754
Atp11b	3	0.342083	0.0148993
Atp5f1	3	-0.222944	0.0270277
Bcan	3	-0.593093	0.00123378
Bmpr1b	3	0.859554	0.0085082
Bola1	3	-0.647491	0.00127949
C030034L19Rik	3	1.01013	0.00924693
Casp6	3	-0.39145	0.0153534
Ccdc39	3	0.611318	0.000299691
Ccna1	3	1.67182	3.60406e-06
Ccna2	3	0.802694	0.000635779
Cd1d1	3	0.59428	0.00938153
Ciart	3	1.30339	0.00533631
Cks1b	3	-0.465856	0.0207361
Cog6	3	-0.244673	0.0250142
Col24a1	3	0.946113	0.000173811
Cryz	3	-0.368948	0.0251741
Ctbs	3	0.342981	0.00925077
Ctso	3	0.434267	0.0118272
Cym	3	-0.785012	0.0146661
Dap3	3	-0.337792	0.000873428
Dennd2c	3	0.617903	0.00136726
Dpm3	3	-0.815029	1.63001e-05
Efna3	3	-1.18485	0.0210865
Eif4e	3	-0.223027	0.0464293
Ensa	3	-0.195895	0.0152904
Erich3	3	0.331202	0.0365021
Exosc9	3	0.303047	0.0167576
Fabp4	3	-1.31258	0.000113105
Fam102b	3	0.558695	0.00601224
Fnbp1l	3	0.48136	0.0019536
Frem2	3	0.78839	0.000799433
Fstl5	3	-1.07209	0.000357841
Gabpb2	3	0.309566	0.0350144
Gatad2b	3	0.266237	0.044796
Gba	3	-0.236882	0.0203962
Gbp2b	3	-1.66678	0.0255399
Gbp7	3	0.653925	0.0057078
Glmp	3	-0.275226	0.0168304
Gm10704	3	-3.91307	3.97278e-11
Gm15417	3	-0.908367	7.0418e-05
Gm15577	3	-2.12174	4.25358e-05
Gm15689	3	1.30205	0.0117979
Gm20627	3	-1.38106	0.000218551
Gm20628	3	1.03366	0.0198819
Gm26984	3	-4.73695	9.70078e-07
Gm3764	3	-2.42293	0.00761944
Gm4202	3	1.49961	0.0372453
Gm42743	3	-8.84895	2.79133e-30
Gm6505	3	-3.78127	3.9999e-08
Gnat2	3	-0.485609	0.00814622
Gnb4	3	0.463809	0.00510801
Gng5	3	-0.357709	0.00240442
Gpatch4	3	-0.346212	0.024851
Gpr89	3	-0.30794	0.00887239
Gstm2	3	-0.499215	0.0467358
Gstm5	3	-0.297288	0.0281136
Gstm7	3	0.421161	0.00870157
Gtf2b	3	-0.255428	0.0174806
Hax1	3	-0.378646	0.0033806
Hcn3	3	0.588632	0.000639062
Hdgf	3	-0.225394	0.0221311
Hist2h2aa2	3	-1.88251	4.32582e-07
Hist2h3c2	3	-0.740668	0.00641254
Hmgcs2	3	0.525359	0.000886138
Ift80	3	0.315253	0.0261654
Il7	3	1.25971	0.000387224
Iqgap3	3	0.730853	0.0188141
Jtb	3	-0.269403	0.00937914
Kcnn3	3	0.701709	0.000537286
Krtcap2	3	-0.697271	1.9044e-05
Lamtor2	3	-0.639935	2.19718e-05
Larp1b	3	-0.386905	0.00332335
Lmna	3	-0.30586	0.0103549
Lmo4	3	0.285805	0.0250142
Lrrc34	3	0.998036	0.0167371
Lrrc7	3	0.695377	0.00960568
Lrrcc1	3	0.43163	0.00971494
Mab21l2	3	-1.03421	0.0138359
Mccc1	3	0.224925	0.0259346
Mcoln3	3	1.12223	1.93426e-07
Mecom	3	0.754821	0.00025334
Mov10	3	0.287099	0.00690839
Mrpl24	3	-0.275597	0.0101651
Mrpl9	3	-0.514118	7.58709e-06
Mrps21	3	-0.531799	0.00200953
Mrps28	3	-0.475022	0.00578271
Mtx1	3	-0.345883	0.0287735
Mynn	3	0.273283	0.0208773
Naxe	3	-0.351038	0.01762
Ndufb5	3	-0.456245	0.000411251
Ndufc1	3	-0.323001	0.0392532
Notch2	3	0.302192	0.0363385
Odf2l	3	0.334783	0.0144978
Ostc	3	-0.512987	0.000189459
Palmd	3	0.521943	0.00942901
Papss1	3	-0.262739	0.0142818
Paqr6	3	-1.34202	0.00209398
Pbxip1	3	0.379873	4.5579e-05
Pdzk1	3	1.19936	0.0399154
Pifo	3	0.476828	0.0424898
Pkn2	3	0.311844	0.044743
Pla2g12a	3	-0.759427	2.11547e-05
Plch1	3	0.50844	0.0021746
Plppr4	3	0.632973	0.00167048
Ppm1j	3	-0.815467	0.000300981
Ppm1l	3	0.441645	0.000553133
Prcc	3	-0.312291	0.0226301
Proser1	3	0.271785	0.0270054
Psma5	3	-0.293382	0.0158338
Psmb4	3	-0.460697	0.000806153
Ptbp2	3	0.271255	0.0405234
Ptpn22	3	-1.13071	0.00407302
Rab25	3	-0.357335	0.0144465
Rfx5	3	0.295559	0.0391754
Rps27	3	-0.443114	0.0199686
Rpsa-ps10	3	-5.81745	2.48868e-07
Rxfp1	3	-5.98685	3.01837e-11
S100a1	3	-0.336474	0.0463125
S100a10	3	-0.457836	0.0076679
Sars	3	-0.315164	0.00779435
Sass6	3	0.832079	8.51401e-05
Scamp3	3	-0.326535	0.0219643
Sclt1	3	0.485219	0.000227779
Scnm1	3	-0.357049	0.0215392
Sec22b	3	-0.362542	7.05523e-05
Selenof	3	-0.242022	0.0184449
Serp1	3	-0.363369	0.0265373
Serpini1	3	-0.627415	1.78696e-06
Slc16a1	3	-0.43172	0.0146288
Slc25a24	3	0.27913	0.0459779
Slc25a31	3	-1.57089	0.0298098
Slc44a3	3	0.289148	0.0083251
Slc50a1	3	-0.406918	0.00374323
Smc4	3	0.418704	0.00911065
Snx27	3	0.213811	0.0478248
Ssr2	3	-0.916324	2.01627e-09
St6galnac5	3	1.05157	0.000140177
Strip1	3	0.231926	0.0318596
Supt20	3	0.324401	0.00242117
Syt6	3	-0.694169	0.00123083
Thbs3	3	0.270583	0.0297794
Tmem154	3	0.975417	0.000463743
Tmem167b	3	-0.218465	0.0187408
Tnik	3	0.497264	0.000473547
Tpm3	3	-0.524785	0.000988514
Trmt13	3	0.393056	0.0232867
Trpc4	3	0.735614	0.00727608
Tshb	3	-1.00121	0.000447892
Tspan5	3	-0.32505	0.0121096
Ttc24	3	0.433543	0.0155741
Ufm1	3	-0.271501	0.00532021
Wars2	3	0.357481	0.036874
Wnt2b	3	0.972195	0.002858
Zbtb10	3	0.390157	0.0219171
Zgrf1	3	0.591573	0.0102818
0610037L13Rik	4	-0.232018	0.0167071
0610043K17Rik	4	1.26379	0.000497547
1110065P20Rik	4	-0.584195	0.000377147
2510039O18Rik	4	-0.247115	0.0372465
4933430I17Rik	4	0.755341	0.00926915
9630013D21Rik	4	-0.70843	0.00111003
9930104L06Rik	4	-0.478157	0.00119024
A430005L14Rik	4	-0.550792	0.00114271
Acot7	4	-0.294827	0.046766
Agbl4	4	0.861377	3.23e-07
Agrn	4	0.499272	3.79314e-05
Ajap1	4	1.14874	2.62172e-06
Ak2	4	-0.254161	0.0387048
Akr1a1	4	-0.298326	0.00714282
Ankrd6	4	0.98624	7.79053e-10
Aqp3	4	0.702657	0.0305519
Arhgef16	4	0.271808	0.037476
Arhgef19	4	-0.775369	0.000412484
Arid1a	4	0.31028	0.0120398
Atp6v0b	4	-0.350659	0.00440165
Atp6v1g1	4	-0.396441	0.00214802
Atp8b5	4	0.632628	0.0110292
Atpif1	4	-0.314304	0.0360356
Aurkaip1	4	-0.318198	0.0237107
Bag1	4	-0.422721	0.00214802
Btbd19	4	0.367962	0.0219171
Camta1	4	0.405616	0.000744854
Capzb	4	-0.255451	0.0103387
Casp9	4	0.284641	0.0231174
Casz1	4	0.6876	0.000262726
Ccdc107	4	-0.412631	0.0312995
Ccdc24	4	0.899793	0.00450979
Ccl19-ps1	4	-1.18722	0.00731585
Ccl27a	4	-0.707672	0.0342471
Cdkn2b	4	-1.39304	1.62362e-07
Cenps	4	0.903082	0.000160926
Cfap74	4	0.49756	0.0037938
Cga	4	-0.420537	0.0484195
Clcn6	4	0.377671	0.00545833
Cldn19	4	-3.05802	0.00690682
Clta	4	-0.298988	0.0214865
Cntln	4	0.532744	0.00381093
Col16a1	4	-0.573829	0.00461076
Cort	4	1.07975	0.0202203
Cpt2	4	-0.266128	0.0288864
Cptp	4	-0.290112	0.0222754
Creb3	4	-0.40852	0.00139089
Crocc	4	-0.715595	0.00409175
Crybg2	4	0.930391	0.00336545
Csmd2	4	0.950112	0.00830319
Ctnnbip1	4	-0.346581	0.0385005
Dctn3	4	-0.746966	0.00123378
Ddost	4	-0.50803	7.13931e-07
Ddx58	4	0.309902	0.0157155
Dffa	4	-0.434513	0.000279425
Dhrs3	4	-0.447096	0.0448538
Dio1	4	-3.80009	0.00352352
Disp3	4	0.87318	4.74653e-06
Dmac1	4	-0.407785	0.00818534
Dpy19l4	4	0.36144	0.0353735
Dvl1	4	-0.258871	0.0121096
Eif2b3	4	-0.302083	0.0190557
Eif3i	4	-0.399267	0.00184615
Eno1	4	-0.335707	0.00211963
Ermap	4	1.27055	0.011147
Faah	4	0.247459	0.0156962
Fam167b	4	-0.571908	0.0184129
Fam213b	4	-0.644016	8.02019e-05
Fam221b	4	0.334481	0.0487637
Fam46b	4	0.622089	0.000703944
Fbxo10	4	0.279342	0.00879347
Fbxo2	4	-0.594747	0.00192668
Fndc10	4	-0.377779	0.0126302
Fndc5	4	-0.468363	0.0197157
Focad	4	0.339376	0.00756228
Foxo6	4	-0.670089	0.00617711
Frrs1l	4	-1.02236	0.0268925
Fsbp	4	2.23924	0.000355061
Fyb2	4	1.87978	1.09889e-11
Gale	4	-0.575604	0.0010939
Galnt12	4	0.244746	0.0400175
Gm11942	4	2.47506	0.000575798
Gm12715	4	0.543437	0.010383
Gm12751	4	-1.07293	0.000491701
Gm12892	4	-0.798453	0.00440293
Gm13071	4	1.32291	0.00188309
Gm13123	4	2.90368	0.000688175
Gm5860	4	0.908634	0.0236226
Gpn2	4	-0.364541	0.0467394
Grhpr	4	-0.599459	0.000103941
Grik3	4	0.626261	0.00818003
Grin3a	4	0.483177	0.0477008
H6pd	4	-0.292099	0.0235141
Haus6	4	0.383738	0.0292061
Heyl	4	-0.330243	0.0255031
Hivep3	4	0.334307	0.0354516
Hmgcl	4	-0.314234	0.011731
Hp1bp3	4	0.314034	0.00255287
Ift74	4	0.263986	0.046705
Il11ra1	4	-1.07941	0.000957186
Ints11	4	-0.389355	0.00204526
Kif17	4	-0.909772	0.000141551
Kif24	4	0.590249	0.00938764
Klhl21	4	-0.317054	0.0335753
Ldlrad2	4	1.01513	0.0268925
Lingo2	4	0.508694	0.0386996
Lrrc38	4	-1.03404	0.013838
Lrrc41	4	-0.191237	0.0478248
Lurap1	4	0.497523	0.000562148
Lurap1l	4	-0.395644	0.0185752
Lypla2	4	-0.428445	0.00378238
Map3k7	4	0.322641	0.00616979
Map7d1	4	-0.322651	0.00993849
Marcksl1	4	-0.316403	0.0480308
Meaf6	4	0.253018	0.00841479
Minos1	4	-0.377651	0.00327097
Mroh7	4	0.682532	1.35491e-05
Mrpl20	4	-0.408478	0.00500472
Mrps15	4	-0.286126	0.0477008
Mycbp	4	-0.266585	0.0338894
Nans	4	-0.535047	0.000286783
Ncdn	4	-0.465174	0.0150398
Ndufb6	4	-0.400654	0.00168111
Ndufs5	4	-0.471443	0.00153751
Npr2	4	-0.205264	0.0264067
Nt5c1a	4	1.01058	9.76181e-05
Nudc	4	-0.324217	0.0493015
P3h1	4	-0.455905	4.61116e-05
Padi1	4	0.853812	0.0464552
Pef1	4	-0.263563	0.0379089
Per3	4	0.497487	0.015318
Pex10	4	-0.4608	0.00205554
Pgd	4	-0.179052	0.0428126
Pgm2	4	-0.291242	0.00109648
Phc2	4	-0.281579	0.0326925
Pla2g2d	4	0.591323	0.0466328
Pla2g2e	4	-1.57033	0.00024529
Plag1	4	0.625664	0.0176309
Platr9	4	-1.15644	0.0332091
Plekhg5	4	0.331348	0.00525809
Plekhn1	4	0.222637	0.0454606
Plod1	4	-0.573404	0.00247691
Pnisr	4	0.293122	0.0493796
Pnrc1	4	-0.288865	0.0484178
Prkaa2	4	0.350584	0.0455263
Psip1	4	0.246219	0.0235226
Psmb2	4	-0.409737	0.00199466
Ptbp3	4	0.391083	0.0348241
Ptprf	4	0.239538	0.0391754
Rad54b	4	2.04362	0.000805052
Rad54l	4	0.708321	0.000811455
Rcc1	4	-0.31471	0.0217965
Rer1	4	-0.465687	2.22621e-05
Rhbdl2	4	0.693956	0.000852701
Rims3	4	0.684539	0.000335715
Rlf	4	0.308027	0.0222754
Rnf183	4	-0.662507	0.0131224
Rnf207	4	0.718998	0.00170332
Rnf38	4	0.309267	0.0264943
Rpl11	4	-0.518379	0.000357841
Rpp25l	4	-0.823101	0.00224559
Rps15a-ps3	4	2.65063	6.2908e-05
Rps15a-ps8	4	3.92078	0.000747125
Rps20	4	-0.53127	0.00108189
Rps6	4	-0.451481	0.000850596
Rps8	4	-0.46923	0.00124135
Rraga	4	-0.229934	0.00952315
S100pbp	4	0.286113	0.00442033
Scp2	4	-0.245803	0.0203845
Sdc3	4	-0.354223	0.0189254
Sdf4	4	-0.283579	0.00452895
Sec61b	4	-0.773621	3.86304e-06
Sgip1	4	0.500008	0.00190539
Sh3bgrl3	4	-0.396416	0.0286917
Sigmar1	4	-0.594095	0.00755036
Slc25a33	4	-0.675194	0.00841478
Slc31a1	4	-0.250649	0.0151124
Slc45a1	4	0.712845	0.000310596
Slc5a9	4	-1.92788	6.43168e-05
Smap2	4	-0.253996	0.0280066
Smc2	4	0.44609	0.0169446
Smim12	4	-0.534839	0.00345263
Smpdl3b	4	1.11873	3.62964e-05
Snx30	4	0.324918	0.0222602
Spaca1	4	0.879272	0.0184902
Spink4	4	-1.18846	0.0311711
St3gal3	4	-0.338252	0.00880993
Stoml2	4	-0.289961	0.0235854
Stpg1	4	-2.00423	3.95311e-06
Susd1	4	0.383503	0.00844287
Sytl1	4	-0.418598	0.0120013
Szrd1	4	-0.328086	0.00195845
Szt2	4	0.235614	0.0250826
Taf12	4	-0.369467	0.0197644
Thrap3	4	0.233478	0.0468624
Tinagl1	4	-0.493336	0.0160748
Tlr4	4	0.479244	0.0226961
Tmem222	4	-0.335447	0.00674041
Tmem59	4	-0.228691	0.0178298
Tmem67	4	0.293472	0.0057894
Tmem8b	4	0.316182	0.00832006
Tmod1	4	0.427777	0.0427633
Tnfrsf14	4	0.808377	0.00243797
Tnfrsf1b	4	-1.01332	0.00848628
Tomm5	4	-0.590113	0.00064271
Tox	4	0.369957	0.0163934
Tpm2	4	-0.856029	0.0277825
Tprgl	4	-0.233231	0.014591
Trim14	4	0.555477	0.0144476
Trp73	4	0.90888	0.00671578
Ttll10	4	0.44841	0.0366799
Txn1	4	-0.353158	0.00631331
Txndc12	4	-0.221443	0.0400909
Ube2j2	4	-0.271036	0.0180014
Ube2r2	4	-0.207312	0.016657
Ubxn11	4	0.3861	0.0116135
Uqcrh	4	-0.538636	0.000824928
Usp1	4	0.28378	0.0455263
Vps13d	4	0.305438	0.0136168
Wasf2	4	0.224716	0.022362
Ybx1	4	-0.237976	0.0135141
Yipf1	4	-0.369526	0.00106621
Zcchc11	4	0.385695	0.00992135
Zcchc17	4	-0.400607	0.00384743
Zfp37	4	0.326401	0.0212037
Zfp462	4	0.4077	0.0328694
Zfp534	4	1.1183	0.0366504
Zfp593	4	-0.457654	0.0215392
Zfp984	4	-1.36715	0.0157083
Zfp990	4	1.26567	0.00081041
1500035N22Rik	5	-0.727663	0.00187957
1700001C02Rik	5	0.649015	0.0448915
1700109H08Rik	5	0.56691	0.0174131
2900026A02Rik	5	0.367482	0.019259
3110082I17Rik	5	-0.365093	0.018863
5031425E22Rik	5	-0.311559	0.0268925
5430403G16Rik	5	0.562253	0.0275151
Abcb1b	5	0.620347	0.0258747
Abcb9	5	-0.406677	0.00324747
Abhd1	5	-1.52824	1.24789e-19
Ablim2	5	0.282796	0.0479816
Acacb	5	-0.814389	0.000387224
Acox3	5	0.292309	0.0103984
Adgrd1	5	1.34415	3.3931e-07
Adgrl3	5	0.395827	0.049651
Aff1	5	0.384147	0.00870157
Agbl5	5	0.264185	0.014862
Aimp2	5	-0.526382	0.000605318
Aldh2	5	-0.269812	0.0334702
Ankrd61	5	0.836784	0.0313589
Ap1s1	5	-0.38546	0.00370943
Arl6ip4	5	-0.412738	0.00621506
Arpc3	5	-0.55714	4.74653e-06
Atp5j2	5	-0.575792	0.000286783
Atp5k	5	-0.518	0.007116
BC005561	5	1.26286	7.66009e-06
Bcl7b	5	-0.308824	0.00670838
Bhlha15	5	-1.03113	8.32829e-09
Brca2	5	0.56188	0.00674571
Btc	5	0.739602	0.0354395
Bud31	5	-0.300062	0.0477676
C130050O18Rik	5	0.89807	0.0207337
C530008M17Rik	5	0.431714	0.0212363
Cabp1	5	-0.452556	0.0392427
Cad	5	-0.256098	0.0427384
Caln1	5	-2.44893	0.00128354
Camkk2	5	-0.277701	0.0234622
Cc2d2a	5	0.401282	0.00755779
Ccdc149	5	-0.217774	0.0229861
Ccdc18	5	1.24057	0.00266482
Ccdc60	5	1.1281	8.7839e-05
Ccdc62	5	0.443675	0.0206341
Ccdc92	5	-0.27671	0.0451701
Cct6a	5	-0.333883	0.00258848
Ccz1	5	-0.232307	0.0391754
Cd36	5	-3.46747	3.14134e-09
Cdk14	5	0.322012	0.0286226
Cdk2ap1	5	-0.210599	0.0223617
Cdk5	5	-0.244282	0.0474873
Cdkl2	5	0.264227	0.00771559
Cds1	5	0.827203	8.3222e-07
Cenpc1	5	0.370107	0.00297271
Cfap69	5	0.557246	4.34979e-05
Cfap73	5	1.16977	6.94558e-05
Cit	5	0.627458	0.0355759
Cnpy4	5	-0.401394	0.0340956
Coq2	5	-0.239606	0.0436662
Corin	5	1.75164	9.16503e-05
Cox6a1	5	-0.610039	0.000473079
Cryba4	5	-1.09783	0.00232754
Crybb3	5	0.552	0.0477008
Cxcl1	5	-1.97078	0.00988084
Cxcl13	5	-0.893612	0.0226874
Cytl1	5	-2.73929	0.0222988
D730045B01Rik	5	-0.851349	0.0337171
Dnah10	5	-1.72867	1.37453e-06
Drc1	5	0.834309	5.04745e-05
Dynll1	5	-0.500814	0.0134155
Eif2b1	5	-0.287703	0.0209205
Ephx4	5	-0.623785	0.000767974
Erp29	5	-0.459407	0.000496349
Evc2	5	0.337601	0.0140942
Fam184b	5	1.46516	0.00031035
Fam220a	5	-0.312421	0.00844016
Fam222a	5	-0.57958	0.000498076
Fastk	5	-0.214518	0.0480308
Fbxw8	5	-0.190376	0.0479859
Ficd	5	-0.297126	0.0269019
Fis1	5	-0.319894	0.0231539
Fkbp6	5	1.4355	0.00317459
Fndc4	5	-0.452374	0.0448915
Fras1	5	0.615876	0.000575798
Fry	5	0.448197	0.00340736
Garem2	5	-0.527486	0.0192157
Gbp11	5	1.07993	0.0128213
Gbp4	5	1.69249	2.82298e-09
Gbp8	5	1.34488	5.25668e-06
Gbp9	5	0.897455	1.92661e-05
Gc	5	-3.1061	3.59877e-05
Gckr	5	-0.713024	0.00672361
Gjc3	5	-2.04572	0.0197609
Glt1d1	5	0.612659	0.016525
Gltp	5	-0.257011	0.0467968
Gm13841	5	1.0779	0.0320221
Gm15411	5	0.759619	0.016614
Gm15484	5	1.3218	0.0142094
Gm15772	5	-6.93802	2.69053e-17
Gm15787	5	0.747806	0.00783265
Gm15975	5	0.876943	0.0217965
Gm1673	5	-0.557585	0.0271335
Gm17202	5	2.06313	4.8304e-05
Gm21083	5	-1.6397	0.000267815
Gm22490	5	2.28746	3.62199e-05
Gm3510	5	0.720297	0.0324539
Gm7879	5	-3.46744	0.0222754
Gm8121	5	-1.74807	0.0365135
Got2-ps1	5	-4.06222	0.000197107
Grpel1	5	-0.330587	0.00988084
Gsap	5	0.595769	0.000108336
Gtf3a	5	-0.346802	0.046766
Hnrnpdl	5	0.304944	0.035927
Hrk	5	0.524315	0.0184622
Hspb1	5	-1.05589	0.00210157
Idua	5	0.272378	0.0203962
Igfbp7	5	-0.577082	7.99852e-05
Iscu	5	-0.295801	0.0107035
Kcnk3	5	0.610772	0.000210696
Kdelr2	5	-0.37856	0.000554781
Kdr	5	0.335319	0.0328744
Klf3	5	0.409283	0.010279
Kmt2e	5	0.416035	0.0364912
Krtcap3	5	-0.423097	0.00708458
Lamtor4	5	-0.394501	0.0210976
Lgi2	5	-1.55458	0.00192274
Lrpap1	5	-0.253651	0.0189222
Lrrc17	5	-0.619569	0.0117714
Lrrc8c	5	0.295548	0.0173926
Magi2	5	0.278279	0.0236098
Mdh2	5	-0.371317	0.000958962
Mettl27	5	0.50559	0.0144271
Mfsd7a	5	0.989412	0.000354421
Mmp17	5	-0.852041	0.0131224
Mnx1	5	0.812672	0.0283133
Mrfap1	5	-0.232327	0.0279088
Mrm2	5	-0.436676	0.0219869
Mrps17	5	-0.22058	0.0316969
Mtif3	5	-0.350733	0.00951771
Myo1h	5	0.599013	0.00118611
Naaa	5	-0.263421	0.0144476
Nat8l	5	-0.849882	0.020801
Ncapg	5	1.63173	2.69456e-05
Nmu	5	-1.01576	0.00239452
Nos3	5	-0.532456	0.0313804
Nsun7	5	0.860439	5.42938e-05
Oas1c	5	0.486943	0.0235226
Oas1g	5	0.774642	0.017042
Oas3	5	1.29428	0.00214462
Ociad1	5	-0.238519	0.00390433
Ogfod2	5	-0.317652	0.0115148
Ost4	5	-0.442709	0.00247012
P2rx4	5	-0.254472	0.0269538
Pds5b	5	0.37808	0.0044107
Pebp1	5	-0.455964	4.39248e-06
Pgm1	5	-0.277967	0.0182687
Pigg	5	0.331328	0.0334702
Pkd2	5	0.341781	0.0408832
Plac8	5	-0.727413	0.0338401
Plcxd1	5	0.522728	0.00280221
Pole	5	0.884274	0.0001623
Polr1d	5	-0.451348	0.0032955
Polr2j	5	-0.416507	0.00762712
Pomp	5	-0.451491	0.000391455
Pop5	5	-0.617975	0.000765649
Pop7	5	-0.363565	0.0478502
Ppef2	5	-0.785973	0.0217158
Prkar1b	5	-0.314176	0.0108334
Prom1	5	-0.705264	0.0186763
Psmc2	5	-0.269371	0.0136281
Psmg3	5	-0.436691	0.0447098
Ptpn12	5	0.377963	0.012026
Ptpn13	5	0.35443	0.015448
Pus1	5	-0.482069	0.00220696
Qdpr	5	-0.241739	0.0310266
Rac1	5	-0.183502	0.0372641
Ran	5	-0.270113	0.00746703
Rasa4	5	0.468019	2.15243e-05
Rbpj	5	0.47845	0.0116544
Rchy1	5	-0.208676	0.0390761
Reln	5	-2.69036	0.000310596
Rheb	5	-0.303714	0.00039172
Rhof	5	-0.813094	0.00123617
Rilpl2	5	-0.342705	0.0330709
Rnf34	5	-0.222989	0.0412605
Rph3a	5	-1.00001	0.0395761
Rpl31-ps21	5	2.44252	3.55544e-06
Rpl5	5	-0.33998	0.00988759
Rpl6	5	-0.434744	0.000825052
Rpl9	5	-0.348044	0.0115299
Rplp0	5	-0.829352	7.11394e-08
Rps15a-ps5	5	3.49242	8.80768e-05
Rps16-ps2	5	-0.811605	0.00548253
Rsbn1l	5	0.328799	0.0437194
Rufy3	5	0.209614	0.0241405
Rxfp2	5	-2.04816	7.21164e-05
Sbds	5	-0.257831	0.0104726
Selplg	5	-0.757638	0.0226946
Serpine1	5	0.736221	0.0430845
Setd1b	5	0.334175	0.0147806
Sfswap	5	0.239222	0.0165692
Shisa3	5	-1.44219	0.0386201
Shroom3	5	0.281951	0.0478248
Slc12a9	5	0.260432	0.0483716
Slit2	5	0.784215	0.000527948
Snx17	5	-0.289271	0.0121385
Spp1	5	-0.545432	0.0441278
Srd5a3	5	-0.311439	0.0113244
Srsf9	5	-0.361012	0.00100915
Ssh1	5	0.284842	0.0269876
Stbd1	5	-0.88872	3.64298e-05
Tex26	5	0.607734	0.0106992
Tmed5	5	0.475685	0.0290256
Tmem129	5	-0.264815	0.0122698
Tmem132c	5	0.866941	0.00884628
Tmem214	5	-0.285022	0.0103549
Tmub1	5	-0.364122	0.0379091
Tnrc18	5	0.233098	0.0447875
Tomm7	5	-0.563293	0.000908417
Tpst1	5	-0.380894	0.00303717
Tpst2	5	-0.349923	0.0124962
Trim56	5	0.371227	0.00243456
Txk	5	1.11005	0.00111137
Tyw1	5	-0.240323	0.0475166
Uchl1os	5	0.950291	0.00571252
Vps37b	5	-0.812208	0.000243733
Vsig10	5	0.352702	0.00608052
Wdr19	5	0.398602	0.00174451
Wdr95	5	0.809847	0.00362233
Zfand2a	5	-0.346072	0.00754343
Zfp11	5	0.419015	0.0237433
Zfp157	5	0.39675	0.00246623
Zfp605	5	0.510804	0.00421695
Zfp951	5	0.862635	0.0287384
Znhit1	5	-0.543371	0.000270748
0610030E20Rik	6	0.236627	0.0416044
1110019D14Rik	6	-1.19099	0.00115271
1810058I24Rik	6	-0.398277	0.00455147
2610001J05Rik	6	-0.270962	0.0208612
2810474O19Rik	6	0.324744	0.0209297
3110062M04Rik	6	-0.418505	0.00613243
A730049H05Rik	6	-1.2157	3.14947e-05
Adcyap1r1	6	0.417457	0.0113167
Ahcyl2	6	0.369396	0.0205108
AI854703	6	-0.759012	0.00115425
Akr1b3	6	-0.272094	0.0187853
Alms1	6	0.442825	0.0187968
Alms1-ps2	6	1.13594	0.0244496
Ano2	6	1.94513	3.20385e-05
Antxr1	6	0.385085	0.00160319
Anxa4	6	-0.665238	2.4009e-08
Aqp1	6	-0.549948	0.0416337
Arf5	6	-0.379787	0.0133355
Arl6ip5	6	-0.262908	0.00785435
Arntl2	6	-0.883731	0.00741971
Arpc4	6	-0.218575	0.031418
Atp6v1e1	6	-0.321859	0.00263026
Atp6v1f	6	-0.453635	0.00291328
B4galnt3	6	0.588768	0.0065371
Bcat1	6	-0.420755	2.27375e-05
Bet1	6	-0.263332	0.0312491
Bhlhe41	6	0.385668	0.030208
Bola3	6	-0.341979	0.024633
Borcs5	6	-0.432788	0.012026
Bpgm	6	-0.32379	0.00246623
Brk1	6	-0.30409	0.00821426
C1rb	6	5.66299	2.46495e-19
C1rl	6	1.60198	0.000214083
C1s1	6	-2.21651	0.0274452
C2cd5	6	0.263133	0.00826821
Cacna2d4	6	0.909687	0.00342404
Cadps2	6	0.628904	8.10227e-11
Camk1	6	-0.259851	0.0171823
Cand2	6	0.572858	5.04745e-05
Caprin2	6	0.478597	0.000984955
Cct7	6	-0.441739	0.00122313
Cd9	6	-0.23713	0.0437991
Cecr2	6	0.587961	0.00719617
Chchd3	6	-0.265558	0.0175928
Chl1	6	-0.764869	0.00712078
Clec7a	6	-0.954631	0.0246447
Cmas	6	-0.281229	0.00885747
Cntn4	6	0.95473	0.000578161
Col1a2	6	-0.506468	1.1996e-05
Col28a1	6	1.89098	4.54422e-13
Cpa2	6	-0.910993	1.76277e-06
Cpa5	6	-0.584101	0.0237749
Cracr2a	6	0.720381	0.0020586
Creb3l2	6	0.318276	0.0464467
Creld1	6	-0.368676	0.00476893
Cycs	6	-0.580357	0.000335715
Dynlt1-ps1	6	-0.975384	1.55187e-06
Dysf	6	0.387068	0.0101871
E230016M11Rik	6	0.715021	0.000997248
Efcab12	6	0.716149	2.53468e-05
Efcc1	6	-0.730152	0.0102818
Egr4	6	-1.90233	0.0133281
Emg1	6	-0.413824	0.00390433
Fam131b	6	-2.75346	0.00105016
Fam13a	6	0.363815	0.00688346
Fgf23	6	1.23814	0.02819
Fkbp4	6	-0.524512	0.00200371
Fkbp9	6	-0.307229	0.00912085
Foxp1	6	0.283628	0.0189254
Gadd45a	6	-0.908728	3.27627e-05
Gata2	6	0.688205	0.000526407
Ghrhr	6	0.492995	0.00195738
Gm10243	6	-2.62044	0.00803893
Gm13835	6	0.833739	0.0317598
Gm15612	6	0.919968	0.000341274
Gm15624	6	1.188	0.024633
Gm15697	6	0.541632	0.0455263
Gm15706	6	-1.21271	0.0100749
Gm26588	6	0.657319	0.0476677
Gm4875	6	0.476203	0.0431887
Gm8213	6	-4.65384	0.000198213
Gng11	6	-0.357098	0.0332708
Golt1b	6	-0.287723	0.0025891
Grip2	6	-1.47786	3.71418e-07
H1fx	6	-1.03931	9.79839e-05
H2afj	6	-0.899314	8.23497e-05
Hilpda	6	-0.616709	5.45685e-05
Ift122	6	0.292116	0.00370025
Il23r	6	-1.56811	0.0118935
Impdh1	6	-0.424246	1.17477e-05
Iqsec3	6	0.451436	0.00622407
Iqub	6	0.799113	0.000192201
Isy1	6	-0.655214	4.87903e-07
Jagn1	6	-0.434318	0.000806153
Lrguk	6	0.560562	0.0400453
Lrrc23	6	0.435457	0.00540685
Lrrn1	6	0.373546	0.0133949
Mansc1	6	0.38924	0.0479052
Mcm2	6	-0.411446	0.00115137
Med21	6	-0.313044	0.0311726
Met	6	0.663332	0.000288347
Mgp	6	-0.647777	0.0118512
Mitf	6	0.467161	0.00217987
Mkrn2os	6	0.8898	0.00816115
Mlf2	6	-0.375348	0.00248049
Mogs	6	-0.585554	1.5059e-06
Mrpl51	6	-0.533029	0.000490793
Ncapd2	6	0.417182	0.000370767
Ndufa4	6	-0.493657	0.000416824
Ndufa5	6	-0.485568	0.0075281
Ndufa9	6	-0.228339	0.0385599
Ndufb2	6	-0.269394	0.0473648
Necap1	6	-0.214688	0.0424671
Nfe2l3	6	0.741523	0.0450993
Ntf3	6	-0.843048	0.0300141
Nup210	6	0.319214	0.0298061
Parp11	6	0.233155	0.02063
Parp12	6	0.2749	0.0297794
Pcbp1	6	-0.316615	0.00673339
Peg10	6	1.05815	0.0017263
Phb2	6	-0.296576	0.0182996
Phc1	6	0.223565	0.0246447
Pianp	6	-0.603183	0.00367633
Plbd1	6	0.665642	0.0187968
Plekhg6	6	0.463788	0.00336545
Podxl2	6	-0.538835	4.45159e-05
Ppp1r9a	6	0.297529	0.0349222
Prmt8	6	0.713233	0.0139168
Ptms	6	-0.355256	0.0347029
Rbsn	6	-0.264086	0.00746727
Ret	6	-1.00371	0.00033199
Rnf181	6	-0.226164	0.0490426
Rpa3	6	-0.367394	0.036739
Rpl32	6	-0.456712	0.00438226
Rpn1	6	-0.460352	1.01934e-05
Rps4l	6	-0.596615	0.0167857
Ruvbl1	6	-0.290184	0.0251492
Samd9l	6	0.59398	0.000237411
Scnn1a	6	0.493559	0.00457989
Sec13	6	-0.344163	0.00122313
Sec61a1	6	-0.222924	0.0246209
Sem1	6	-0.400542	0.00727249
Setd5	6	0.298643	0.0218716
Slc2a3	6	0.39086	0.00501179
Slc4a5	6	1.15414	0.0399356
Slc6a1	6	-2.4023	0.0131071
Slc6a6	6	0.439635	0.0489981
Snrnp27	6	-0.465304	0.000783565
Snrpg	6	-0.843195	3.8236e-06
Sox5	6	0.507015	0.0240107
St7	6	-0.367866	0.0067713
St8sia1	6	-1.59305	0.0264458
Strap	6	-0.217328	0.0232275
Strip2	6	1.3203	7.1434e-09
Styk1	6	-0.768191	0.025394
Suclg1	6	-0.314574	0.00567647
Tcaf2	6	0.39428	0.0121289
Tet3	6	0.415463	0.0120398
Tgfa	6	0.4562	0.00832647
Thnsl2	6	-0.820489	0.000482466
Thsd7a	6	0.395505	0.045513
Timp4	6	-1.08235	0.0107035
Tmem106b	6	0.271909	0.0400895
Tmem178b	6	0.406206	0.0208605
Tmem72	6	0.913469	0.0334708
Tmsb10	6	-0.542618	0.000717869
Tpi1	6	-0.362254	0.00119024
Tpra1	6	-0.584588	4.87781e-08
Tspan33	6	0.543132	0.0380822
Vamp8	6	-0.332409	0.0392314
Vopp1	6	-0.355557	0.00149087
Vwde	6	1.06275	8.99311e-05
Wbp1	6	-0.370298	0.00879519
Wnk1	6	0.283495	0.0340094
Zc3hav1	6	0.24515	0.0254736
Zfp398	6	0.328396	0.0263238
Zyx	6	-0.328704	0.0197338
1600014C10Rik	7	-0.336391	0.00167795
1700095J03Rik	7	0.647509	0.0223402
3110040N11Rik	7	-0.322776	0.0457049
4732471J01Rik	7	1.24888	2.72733e-05
4930544L04Rik	7	4.08164	2.5137e-09
9130023H24Rik	7	0.258807	0.0470129
9430041J12Rik	7	-0.581203	0.0250834
Abcc8	7	0.498814	0.00104214
Aen	7	-0.525455	0.000772019
Aldoa	7	-0.325679	0.00637441
Alg8	7	-0.316805	0.0254988
Ano9	7	0.713521	0.000140177
Ap2a1	7	-0.251166	0.0050151
Ap2a2	7	-0.23342	0.0350438
Ap2s1	7	-0.453752	0.00378238
Aplp1	7	-0.263613	0.0484178
Arfip2	7	-0.333468	0.000516073
Arl6ip1	7	-0.307382	0.0126264
Asb7	7	0.230293	0.0300713
Aspdh	7	0.639882	0.0256548
Atf5	7	-0.371385	0.0335181
Atp4a	7	1.10611	0.0137753
AW146154	7	0.31989	0.0348611
B3gnt8	7	-0.490882	0.0231207
Bag3	7	-0.69168	0.0408341
Bax	7	-0.49936	0.00597437
BC017158	7	-0.201362	0.0378715
BC051019	7	1.08573	0.022362
Bcl3	7	-1.01727	0.00830486
Bet1l	7	-0.42302	0.00250207
Bloc1s3	7	-0.358991	0.0111067
Bola2	7	-0.680018	0.00153751
C2cd3	7	0.334446	0.00110414
Cacng6	7	1.74021	3.22982e-12
Calm3	7	-0.319426	0.00537344
Capn5	7	0.350802	0.0159458
Car11	7	-0.438093	0.00763365
Catsperg1	7	1.01137	1.62846e-06
Catsperg2	7	1.3278	6.2908e-05
Cavin3	7	-0.41513	0.0194525
Cblc	7	0.721	0.0499929
Cd151	7	-0.270941	0.0166546
Cd3eap	7	-0.395148	0.0184087
Cd81	7	-0.302823	0.00365216
Cdipt	7	-0.393197	0.000649329
Ceacam10	7	-0.9785	0.000345186
Ceacam2	7	-3.35145	2.47966e-06
Cemip	7	0.717307	0.000956709
Cfap46	7	1.36871	2.54924e-08
Chd2	7	0.331797	0.00859704
Chid1	7	-0.463647	1.19908e-05
Chmp2a	7	-0.329	0.022757
Chst8	7	-0.898254	1.094e-05
Cib1	7	-0.441141	0.00204831
Coq7	7	-0.486974	0.00149396
Cox6b1	7	-0.581304	0.000145741
Cpxm2	7	0.445032	0.00641254
Ctsc	7	-0.527769	0.00565305
Ctsd	7	-0.384436	0.00242117
Cyp2a5	7	1.9716	0.000116896
Cyp2f2	7	0.516648	0.00588545
Cyp2s1	7	1.08317	5.785e-07
Cyp2t4	7	2.39254	0.00060828
Cyth2	7	-0.290635	0.0242637
Dbp	7	0.816577	0.0226218
Dctn5	7	-0.213565	0.029701
Dctpp1	7	-0.586386	0.0191376
Ddias	7	0.829492	0.0225853
Dhcr7	7	-0.316511	0.0180391
Dhdh	7	0.382394	0.00778012
Dhx34	7	-0.315302	0.026139
Dmac2	7	0.445613	0.000730666
Dmpk	7	-0.515871	1.04386e-05
Dnaaf3	7	0.900698	4.10867e-05
Dpy19l3	7	0.324192	0.0127986
Ebf3	7	-1.72476	0.00381093
Eef2k	7	0.317912	0.0101869
Eid2	7	-0.32551	0.0322625
Eif3k	7	-0.447207	0.00167795
Emc10	7	-0.524442	0.000310596
Eml2	7	0.488875	6.55882e-05
Fam174b	7	-0.438017	0.0041515
Fam53b	7	-0.312169	0.0471101
Fank1	7	0.472557	0.0269737
Fbl	7	-0.377894	0.00656863
Fchsd2	7	0.406164	0.00991276
Fgf15	7	1.43874	0.0144476
Folh1	7	1.32375	0.0187968
Ftl1	7	-0.416972	0.00381093
Fut2	7	-0.731121	0.00785435
Fuz	7	-0.288021	0.0277773
Fxyd1	7	-0.745495	0.0112063
Gde1	7	-0.245716	0.0196982
Gdpd3	7	-3.44056	5.76431e-05
Gemin7	7	-0.441338	0.00250207
Gga2	7	-0.220928	0.0174269
Glrx3	7	-0.288069	0.0033806
Gm10602	7	0.672334	0.00810739
Gm12758	7	-0.624386	0.00968575
Gm12762	7	-1.14315	0.0376534
Gm15545	7	0.698873	0.00037719
Gm15567	7	1.39039	0.0371148
Gm16175	7	-1.48121	0.00317341
Gm19345	7	-0.944881	0.010393
Gm2115	7	-2.07262	0.0487637
Gm5113	7	0.265637	0.0374022
Gm9885	7	-0.848859	0.0101651
Gm9905	7	-0.513888	0.00848628
Gpr139	7	0.873625	0.0365536
Hapln3	7	-1.15349	0.00184743
Haus5	7	0.725496	0.025442
Hmgb1-ps7	7	3.75196	0.000375016
Homer2	7	-0.366076	0.0373271
Hras	7	-0.537093	0.000927111
Hs3st2	7	-2.55547	8.99311e-05
Hspbp1	7	-0.355375	0.0291573
Ifitm10	7	-0.793633	0.0498525
Inppl1	7	0.205674	0.0222754
Iqgap1	7	0.323811	0.00413879
Isg20	7	-0.822818	2.75697e-08
Itgal	7	-0.69933	0.0001623
Itpripl2	7	-0.413215	0.0121096
Kcnq1	7	-0.52369	0.0245125
Kdelr1	7	-0.336729	0.000881567
Kdm8	7	0.564379	0.0256646
Kif7	7	0.526269	0.0142791
Klhl25	7	-0.278505	0.047896
Klk8	7	0.617903	0.025442
Kmt2b	7	0.246096	0.0330709
Kndc1	7	0.308468	0.0321058
Lamtor1	7	-0.265125	0.0489669
Lcmt1	7	-0.325897	0.00841177
Ldha	7	-0.408153	0.00048808
Leng1	7	-0.517916	0.00199089
Leng9	7	-0.452948	0.024633
Lig1	7	0.46673	0.000124272
Lin37	7	-0.477148	0.00161461
Lmo1	7	-0.560936	0.00104214
Lsr	7	-0.471975	0.000214181
Ltbp4	7	0.626534	2.52807e-05
Mag	7	-1.91439	0.004508
Map4k1	7	0.573815	0.0459849
Mark4	7	-0.906635	0.00103732
Mcee	7	-0.41598	0.0117772
Med29	7	-0.401334	0.014888
Mesd	7	-0.187854	0.0497484
Mettl9	7	-0.267577	0.00472491
Mfge8	7	-0.548677	0.000117071
Mill2	7	-2.00789	3.336e-05
Mob2	7	-0.322981	0.0117772
Mrpl17	7	-0.496372	0.000240253
Mrpl46	7	-0.408017	0.0120818
Mrps11	7	-0.421616	0.00250207
Mrps12	7	-0.647581	0.00027975
Mvp	7	-0.446518	0.000173811
Myh14	7	0.309988	0.0276578
Mypopos	7	0.614654	0.0177633
Nap1l4	7	-0.183306	0.0318596
Napa	7	-0.301624	0.00481588
Ndufa3	7	-0.589448	0.000668277
Ndufab1	7	-0.210727	0.0332245
Ndufc2	7	-0.375936	0.00266453
Nectin2	7	-0.44922	0.00398198
Nfkbib	7	-0.457051	0.0130865
Ngrn	7	-0.283529	0.0163123
Nop53	7	-0.316438	0.0445441
Nova2	7	0.296159	0.00438226
Nrip3	7	-0.783702	0.000700134
Nsmce3	7	-0.414543	0.00570043
Nucb2	7	-0.490109	2.0842e-06
Numa1	7	0.201696	0.0361571
Numbl	7	0.322547	0.0089761
Oat	7	-0.250126	0.0144093
Orai3	7	-0.33174	0.0127986
Parva	7	0.3855	5.05157e-05
Pcsk6	7	-0.392456	8.41266e-05
Pdcd5	7	-0.343778	0.0146566
Pepd	7	-0.246597	0.0415665
Pex11a	7	0.245601	0.0401103
Pgpep1l	7	-0.965794	0.0116701
Pla2g4c	7	1.20933	0.000290527
Pld3	7	-0.295926	0.0127394
Plekha7	7	0.334473	0.00485514
Plpp4	7	0.906269	0.0264067
Polr2l	7	-0.672387	0.000376998
Pou2f2	7	0.613249	0.0459275
Ppp1r14a	7	-0.786994	0.00384743
Prcp	7	0.384571	0.0499134
Prkcg	7	0.453351	0.0237656
Prx	7	-1.04221	0.0315155
Psenen	7	-0.374748	0.0203845
Psmc4	7	-0.309337	0.00376456
Psmd13	7	-0.23966	0.0399263
Psmd8	7	-0.365439	0.00133054
Ptov1	7	-0.294507	0.0280276
Rab38	7	-1.50382	2.71199e-10
Rabac1	7	-0.398381	0.00859539
Rccd1	7	0.397476	0.00910662
Rcn3	7	-0.34637	0.0318175
Rgs10	7	-0.71078	0.0386201
Rhog	7	-0.358291	0.0345977
Rnf121	7	-0.305683	0.00244909
Rnf141	7	0.280944	0.0168755
Rpl14-ps1	7	-4.06174	6.78992e-08
Rpl18	7	-0.677301	5.0509e-05
Rpl27a	7	-0.516299	0.000970652
Rpl28	7	-0.814051	1.18835e-07
Rplp2	7	-0.548111	0.000980759
Rps11	7	-0.455574	0.0022174
Rps13	7	-0.493289	0.00173105
Rps15a	7	-0.418113	0.0123419
Rps16	7	-0.596404	0.000180927
Rps17	7	-0.530285	0.000949415
Rps19	7	-0.507118	0.00077617
Rps3	7	-0.42144	0.00382587
Rps5	7	-0.564182	0.000339899
Rps9	7	-0.563762	0.000123384
Rsf1	7	0.242306	0.0411136
Rtn2	7	-0.410574	0.000514392
Ryr1	7	1.03593	5.84196e-07
Sbf2	7	0.401553	0.000717869
Sbk2	7	0.875022	4.25464e-06
Sbsn	7	1.36543	1.58042e-05
Scn1b	7	-0.713975	0.000154515
Sdhaf1	7	-0.559239	0.00243936
Sec11a	7	-0.435106	0.000245229
Selenos	7	-0.364416	0.00146846
Selenow	7	-0.367417	0.0159689
Serpinh1	7	-0.658927	0.00690682
Shank2	7	0.527107	0.00244929
Shisa7	7	1.44104	5.31406e-16
Slc1a5	7	-0.544685	0.00123378
Slc5a11	7	0.93036	0.0108024
Slc6a16	7	3.08409	0.000122269
Smpd1	7	-0.475225	3.42247e-06
Snrpa	7	-0.36078	0.00571831
Snrpd2	7	-0.481472	0.00374346
Spcs2	7	-0.251783	0.0277825
Sphk2	7	-0.265757	0.046953
Spint2	7	-0.451644	0.00184589
Sptbn4	7	0.49161	5.36995e-06
Srcap	7	0.505043	0.0472805
Ssc5d	7	0.410693	0.0110429
Stard10	7	-0.631997	6.68247e-05
Stk33	7	-0.502477	0.00118112
Sv2b	7	0.898637	5.79725e-05
Taf10	7	-0.546711	0.000214014
Taldo1	7	-0.26889	0.0139926
Tcerg1l	7	-0.994945	0.000783565
Tenm4	7	0.474911	0.000193496
Tfpt	7	-0.300491	0.0462506
Tm2d3	7	-0.447838	0.000759863
Tmc3	7	-1.15466	0.0326766
Tmc5	7	1.95109	0.000644957
Tmc7	7	1.07348	7.58965e-06
Tmem126a	7	-0.264694	0.046766
Tmem135	7	-0.206652	0.0250834
Tmem147	7	-0.452063	0.0011613
Tmem160	7	-0.701244	0.0019944
Tmem238	7	-0.495031	0.0479736
Tmem41b	7	0.438763	0.00370919
Tmem9b	7	-0.28866	0.0123539
Tnni3	7	1.01841	7.21164e-05
Tomm40	7	-0.341036	0.0032928
Tpcn2	7	0.291528	0.0403717
Trappc6a	7	-0.585948	0.00243797
Trim12a	7	3.46046	0.000617115
Trim30d	7	2.42614	1.27773e-05
Trim34a	7	2.04571	9.40401e-19
Trim34b	7	-4.65134	4.25907e-34
Trim5	7	2.93715	2.15681e-13
Trim66	7	0.437805	0.00559373
Trim68	7	0.318949	0.0475147
Trpm4	7	0.210105	0.0463125
Tsku	7	0.472164	0.0147492
Tssc4	7	-0.477474	0.000824928
Tub	7	0.649806	1.11082e-06
Tufm	7	-0.377749	0.00197731
U2af2	7	-0.193742	0.024826
Ube2m	7	-0.260394	0.0459655
Ube2s	7	-0.58022	5.05984e-05
Ubfd1	7	-0.298584	0.0209009
Unc45a	7	-0.326396	0.00822476
Uros	7	-0.276857	0.0137647
Usp29	7	0.41061	0.0263203
Usp35	7	0.220018	0.027349
Vkorc1	7	-0.677275	0.00272778
Vsig10l	7	0.749306	0.000267057
Wdr62	7	0.464435	0.0435838
Xylt1	7	0.893373	0.00103284
Yif1b	7	-0.578393	0.000237411
Zfp28	7	0.42107	0.00206542
Zfp428	7	-0.672926	0.00272869
Zfp446	7	0.297975	0.0268925
Zfp553	7	-0.29629	0.0290497
Zfp606	7	0.299208	0.0493156
Zfp607b	7	0.546464	0.000260328
Zfp74	7	0.836783	1.64564e-07
Zfp772	7	0.354306	0.0411136
Zfp940	7	0.506882	0.00559063
Zik1	7	0.411992	0.0177478
Zim1	7	0.649514	0.000715491
Zp2	7	1.78166	1.98243e-05
Zscan18	7	0.381946	0.000626641
6430548M08Rik	8	-0.36138	0.00316942
9330175E14Rik	8	1.47406	0.00195738
Aadat	8	0.886037	0.0167755
Abcb10	8	0.207916	0.0447392
Abhd8	8	-0.383438	0.0041515
Acta1	8	-0.992792	0.041229
Adgrg1	8	0.393079	0.000714416
Afg3l1	8	-0.24445	0.0177798
Aga	8	-0.48628	0.000213607
Agrp	8	1.81882	0.0089928
Agt	8	-1.16674	0.0225853
Ank1	8	-0.845751	0.00165013
Ap3m2	8	0.196218	0.04685
Aprt	8	-0.373968	0.0164098
Armc6	8	-0.588638	1.92526e-05
Asna1	8	-0.349701	0.00267023
Atp6v0d1	8	-0.291723	0.0104726
Atp7b	8	0.53885	0.0422584
Atxn1l	8	0.271942	0.031418
B3gnt3	8	0.816412	0.000426082
Bbs2	8	0.358631	0.00344194
BC030500	8	-1.52374	0.00175756
C330011M18Rik	8	0.44553	0.0489906
Calr	8	-0.258048	0.0121289
Cbln1	8	-0.859245	0.000418981
Ccdc124	8	-0.493147	0.00784777
Cdh1	8	0.449187	0.037113
Cdh8	8	0.613639	0.0228619
Cfdp1	8	-0.254626	0.0499134
Chrna6	8	-2.1508	0.000448073
Chrnb3	8	-2.4292	0.00113209
Ciapin1	8	-0.332129	0.00881634
Cklf	8	0.639182	0.000265341
Cmc2	8	-0.700287	0.000120279
Cngb1	8	1.62623	6.1111e-15
Cope	8	-0.424553	0.000473443
Coprs	8	-0.341645	0.0272303
Coq9	8	-0.439865	0.000145741
Cotl1	8	-0.524751	0.000825052
Cox4i1	8	-0.527353	0.000316083
Cpne2	8	-0.577845	0.00199251
Cpne7	8	1.05124	0.015209
Crlf1	8	-0.847431	0.000119392
Cyp4v3	8	0.363707	0.0106263
D8Ertd738e	8	-0.594915	0.000294552
Dbndd1	8	-0.703101	0.00327097
Dda1	8	-0.314393	0.00616979
Dpep1	8	-0.584424	0.00970164
Fam129c	8	-0.682352	0.00966404
Fam192a	8	-0.238365	0.0383823
Fam32a	8	-0.350494	0.000409881
Fam96b	8	-0.514023	0.0110429
Fanca	8	0.843769	0.0063477
Fbxo25	8	-0.252433	0.0153554
Fbxo31	8	-0.482774	0.000251397
Fcho1	8	0.66445	0.00069722
Gabarapl2	8	-0.31497	0.00313587
Galntl6	8	-1.21807	0.00302657
Gcdh	8	-0.464039	1.28258e-05
Gcsh	8	-0.284371	0.0283504
Gipc1	8	-0.276207	0.0447657
Glg1	8	0.247226	0.0440185
Gm10073	8	0.776537	0.0239767
Gm1840	8	-1.11956	0.0137725
Gm2694	8	-0.612636	0.00911065
Gm9755	8	-1.48434	0.0141963
Gpat4	8	-0.283183	0.0142094
Gpm6a	8	-0.488413	0.021344
Gtf2e2	8	-0.272464	0.033786
Hapln4	8	-1.12586	0.000166732
Hmgb2	8	0.47666	0.0158186
Hsbp1	8	-0.302215	0.00942962
Ido1	8	1.63937	0.00207567
Ier2	8	-0.867255	0.0396944
Ifi30	8	-0.373984	0.0179862
Il12rb1	8	-2.70705	5.75825e-05
Jph3	8	-0.700259	0.00170289
Kars	8	-0.221358	0.044397
Kat6a	8	0.364472	0.0224281
Kcng4	8	0.622755	0.046529
Kcnk1	8	-0.325026	0.0290407
Lamp1	8	-0.318096	0.00113341
Leprotl1	8	-0.340281	0.000290365
Lpar2	8	0.48419	0.00879347
Lpl	8	0.590216	0.00289948
Lrrc36	8	1.18085	0.000321032
Lsm1	8	-0.327288	0.0242616
Mak16	8	-0.281642	0.0202203
Map1lc3b	8	-0.375278	0.00101403
Mast1	8	0.337362	0.00616979
Mlycd	8	-0.294	0.023427
Mmaa	8	-0.347665	0.0261239
Mrpl34	8	-0.566204	0.00611373
Mt3	8	-0.637981	0.0127238
N4bp1	8	0.205563	0.0342629
Naxd	8	-0.322743	0.00373176
Ndufa13	8	-0.616286	0.00025334
Ndufb7	8	-0.529042	0.000787437
Nek5	8	1.11255	2.20086e-09
Nip7	8	-0.319835	0.0146681
Nkd1	8	0.859281	0.0167755
Nob1	8	-0.303428	0.0165692
Nr2c2ap	8	-0.662027	0.000193496
Nr2f6	8	-0.355516	0.044111
Ntpcr	8	-0.340817	0.0217622
Nwd1	8	0.446861	0.00807047
Osgin1	8	-0.578663	0.0204244
Pard6a	8	-0.473542	0.0419457
Pcm1	8	0.356786	0.027868
Phkb	8	0.312158	0.00451083
Phlpp2	8	0.295384	0.0301178
Pik3r2	8	-0.247507	0.042468
Pkd1l3	8	1.48438	9.43621e-05
Plcg2	8	0.596724	0.000110653
Plekhg4	8	0.597048	0.00639436
Plpp5	8	-0.2733	0.0248029
Polr2c	8	-0.357969	0.00472491
Ppp1r3b	8	-0.550847	0.0434644
Ppp2cb	8	-0.259754	0.00571983
Prdx2	8	-0.424818	0.00115869
Prmt9	8	-0.297412	0.0243542
Prr36	8	0.429431	0.000765649
Psmd7	8	-0.267068	0.00957278
Rab3a	8	-0.412554	0.00213538
Rab4a	8	-0.29771	0.0407192
Rab8a	8	-0.290077	0.0121096
Rad23a	8	-0.215146	0.0432841
Rbl2	8	0.298536	0.00633719
Rbmxl1	8	-0.276896	0.0372929
Rex1bd	8	-0.603771	0.000814854
Rpgrip1l	8	0.312014	0.020513
Rpl13	8	-0.606648	0.000227779
Rpl18a	8	-0.552797	0.000570662
Rps26-ps1	8	6.42424	7.24181e-33
Rtbdn	8	0.599201	0.0354525
Sall1	8	0.422094	0.0100677
Saraf	8	-0.300405	0.00611373
Sdr42e1	8	0.68179	4.85172e-05
Slc25a4	8	-0.288087	0.00471096
Slc25a42	8	-0.371979	0.00137023
Smpd3	8	0.310211	0.00294481
Snapc2	8	-0.343153	0.0166128
Spg7	8	-0.211826	0.0182083
Sult5a1	8	1.11689	0.0115273
Tbc1d9	8	0.362124	0.00178475
Tecr	8	-0.378021	0.00362233
Tenm3	8	0.519929	0.000232204
Terb1	8	0.628833	0.00814622
Tfdp1	8	-0.30099	0.0148994
Thap11	8	-0.30747	0.0138072
Tlr3	8	0.502519	0.0118366
Tm2d2	8	-0.424115	0.000396837
Tm6sf2	8	-0.667198	0.038235
Tmem208	8	-0.463679	0.00184462
Tmem221	8	1.03078	0.000252761
Tmem38a	8	-0.263504	0.0434035
Tox3	8	0.494836	0.0211039
Tradd	8	-0.441511	0.0111772
Trappc2l	8	-0.412251	0.0109589
Trir	8	-0.378461	0.00859508
Tsnaxip1	8	0.741697	0.0194267
Ufsp2	8	-0.216713	0.0272351
Use1	8	-0.384491	0.0151319
Vdac3	8	-0.205743	0.0393483
Wdr17	8	0.629323	0.000373903
Wdr83os	8	-0.426406	0.00515079
Yjefn3	8	-0.769535	0.046953
Zfp868	8	-0.456186	0.0496096
Zfp869	8	0.304765	0.00421695
Zfp90	8	0.223742	0.0411138
1700048O20Rik	9	1.11786	0.000118144
2300009A05Rik	9	-0.329175	0.0308171
2610203C20Rik	9	0.4532	0.0437696
9230110C19Rik	9	-0.477942	0.0343255
9330159M07Rik	9	1.18089	3.52399e-06
9430037G07Rik	9	1.58379	0.00408372
A530083I20Rik	9	0.968047	0.00103732
A630095E13Rik	9	-1.82268	0.000224199
Abcg4	9	0.344293	0.0170295
Abhd14a	9	-0.34936	0.0480495
Abhd14b	9	-0.381197	0.00804462
Abhd5	9	-0.261482	0.0270838
Acaa1b	9	-1.05546	0.00859975
Acp5	9	-1.69553	0.000644957
Acpp	9	-0.968052	0.0112846
Acsbg1	9	-2.58688	1.73149e-05
Adamts7	9	-0.48259	0.0362687
Anapc13	9	-0.503424	0.00523107
Angptl6	9	-0.543686	0.0166128
Atg4d	9	-0.282562	0.0307146
Atp5l	9	-0.436416	0.00220696
AW551984	9	0.435563	0.00128476
Birc3	9	0.291599	0.0421236
C920006O11Rik	9	0.613816	0.0479571
Calml4	9	0.396624	0.0369233
Camkv	9	-3.89157	0.00178461
Ccdc13	9	0.559351	0.0107035
Ccdc15	9	0.94697	0.00231643
Ccdc153	9	-2.37079	0.000291255
Ccdc159	9	0.405454	0.014888
Ccdc82	9	0.455157	3.37878e-05
Cck	9	-2.19179	0.0104248
Ccpg1	9	-0.314655	0.0173227
Ccpg1os	9	-0.805575	1.11074e-05
Cd109	9	0.385002	0.0484178
Cd276	9	0.718501	1.89835e-05
Cdc37	9	-0.299579	0.0173385
Cdkn2d	9	-0.292423	0.0391856
Cdon	9	0.3148	0.0329618
Cep126	9	0.489605	0.000444465
Cep162	9	0.265327	0.0403225
Cep164	9	0.231766	0.0187197
Cep295	9	0.46914	0.0109589
Cep70	9	0.303705	0.0484986
Cgnl1	9	-0.388706	0.00171773
Cib2	9	-0.309581	0.035149
Clasp2	9	0.244279	0.0405317
Cmtm7	9	-0.602585	0.00531114
Cmtm8	9	-0.378677	0.033034
Cnn1	9	-3.30689	0.0226301
Col6a6	9	0.912697	0.024633
Col7a1	9	-0.504466	0.0144698
Copb2	9	-0.25223	0.00859508
Cox5a	9	-0.483717	0.00435221
Cox7a2	9	-0.48869	0.00613947
Cplx3	9	1.28138	0.0369805
Cyb561d2	9	-0.585143	0.00127585
Cyb5r4	9	-0.272084	0.0426799
Dapk2	9	-0.445317	0.044506
Ddx6	9	0.404803	0.00336575
Dennd4a	9	0.372819	0.0183822
Dlec1	9	0.288575	0.0211785
Dnaja4	9	-0.573043	0.00636011
Dnmt1	9	0.23261	0.0345532
Dpagt1	9	-0.289299	0.017947
Dusp7	9	-0.407257	0.00646798
Dync2h1	9	0.267244	0.0251434
Dyx1c1	9	0.568925	0.0281303
Ecsit	9	-0.389467	0.00167795
Eef1a1	9	-0.227705	0.0361885
Eif1b	9	-0.302968	0.036448
Eif3g	9	-0.416518	0.00147824
Elof1	9	-0.415168	0.0020229
Esyt3	9	0.385142	0.0406927
Fam198a	9	1.23585	0.000159401
Fam219b	9	-0.225869	0.0366702
Fam83b	9	1.07783	0.000418185
Fdx1	9	-0.30545	0.0415287
Fez1	9	-0.323848	0.0261239
Fxyd6	9	1.03282	9.16712e-09
Gadl1	9	-0.929521	0.0261239
Glb1	9	-0.527027	0.000412223
Glb1l2	9	0.596285	0.000239899
Gm16853	9	0.867552	0.0380602
Gm26797	9	0.808896	0.000200576
Gm5611	9	1.01551	0.0303402
Gm5617	9	-0.5514	0.0116389
Gm6166	9	3.51248	0.0357766
Gm6223	9	-2.44568	0.00195546
Gmppb	9	-0.489056	0.000250978
Gnb5	9	-0.229525	0.0226946
Gorasp1	9	-0.353245	0.000345328
H2afx	9	-0.443939	0.019923
Hacd3	9	-0.224089	0.0498525
Hcn4	9	0.756167	0.00390798
Hexa	9	-0.364639	0.00155423
Higd1a	9	-0.31118	0.0118347
Hmbs	9	-0.290146	0.0391173
Hmgn3	9	-0.39958	1.54445e-05
Hspa8	9	-0.755993	0.0233302
Htr1b	9	-4.51913	3.59594e-13
Htr3a	9	-0.813024	0.0102143
Idh3a	9	-0.217874	0.0256954
Ifrd2	9	-0.348091	0.0167696
Il18	9	0.356861	0.0442966
Imp3	9	-0.518409	0.000700134
Impdh2	9	-0.329836	0.00196877
Impg1	9	-3.01983	3.40022e-06
Islr2	9	1.27718	0.000519088
Itga11	9	1.13701	0.000323094
Jam3	9	-0.744275	4.44359e-06
Kirrel3os	9	1.23505	0.00181725
Larp6	9	-0.345341	0.0241653
Lars2	9	-1.57251	0.0474804
Lca5	9	0.631849	0.00280221
Lipc	9	-0.880217	0.00822476
Lysmd2	9	-0.312221	0.0130022
M5C1000I18Rik	9	0.839435	0.0113197
Maml2	9	0.592209	0.00217268
Manf	9	-0.658986	2.9064e-06
Mmp20	9	-0.994948	0.016525
Mmp7	9	-1.04395	0.0295075
Mobp	9	-2.21871	0.0164033
Morf4l1	9	0.164712	0.0461759
Myo1e	9	0.349577	0.0459655
Myo9a	9	0.461048	0.000272235
Myrip	9	-0.463526	0.0108226
Naalad2	9	0.396629	0.047896
Nat6	9	-0.398369	0.0246572
Ncam1	9	0.46334	9.94721e-05
Nckipsd	9	-0.261548	0.0399154
Ndufaf3	9	-0.360176	0.0268259
Neo1	9	0.255219	0.038738
Nprl2	9	-0.279246	0.0256646
Nt5e	9	0.665423	0.00199089
Oaf	9	-0.51094	0.00340829
Oaz2	9	-0.217382	0.0102985
Pcbp4	9	-0.348341	0.0116371
Pgm3	9	-0.303978	0.00221572
Pigb	9	0.494092	0.000306109
Pigyl	9	-0.428236	0.0339186
Pin1	9	-0.303478	0.0227877
Piwil4	9	0.533575	0.0495198
Pkm	9	-0.248329	0.0156275
Pls1	9	0.336135	0.0162465
Plscr4	9	-0.876474	0.000608525
Plxnb1	9	0.33772	0.000767974
Pomgnt2	9	-0.211757	0.0279792
Ppan	9	-0.555171	0.000740394
Ppib	9	-0.267498	0.0168541
Ppp2r3a	9	0.658116	2.87641e-06
Prdm10	9	0.360233	0.0159327
Prkcsh	9	-0.373824	0.00507571
Prss45	9	-5.0181	8.5228e-06
Rassf1	9	-0.355057	0.013955
Rbp2	9	1.12261	0.0454471
Rcn2	9	-0.305106	0.00268996
Rexo2	9	-0.300469	0.00490937
Rn7sk	9	2.28567	0.014888
Rnf111	9	0.270584	0.0286828
Rnf26	9	-0.462752	0.0261239
Rnf7	9	-0.290377	0.00719617
Rp9	9	-0.360951	0.0259346
Rpl10-ps3	9	-0.866178	0.00677638
Rpl14	9	-0.381795	0.00641254
Rpl15-ps2	9	4.82675	2.54028e-06
Rpl29	9	-1.96292	0.000196753
Rpl4	9	-0.373584	0.000512055
Rplp1	9	-0.806117	1.65454e-06
Rps25	9	-0.442608	0.0029877
Rps27l	9	-0.393561	0.00857318
Rpsa	9	-0.553493	0.000873428
Rrp9	9	-0.319801	0.0340181
Scamp5	9	-0.230156	0.0448538
Scn11a	9	0.871022	0.00447492
Scn2b	9	-0.443196	0.00895633
Scn3b	9	1.17878	2.2259e-11
Scn4b	9	-2.1864	0.00881634
Scn5a	9	-0.539874	0.0123932
Sdhd	9	-0.290598	0.00681593
Sec22c	9	0.349878	0.0105185
Sesn3	9	0.269354	0.0226637
Sin3a	9	0.24079	0.0268925
Slc37a2	9	0.429444	0.0416509
Slc44a2	9	0.235944	0.0209205
Sltm	9	0.287674	0.00871325
Snupn	9	-0.242509	0.0436662
Snx1	9	-0.22987	0.0381079
Sorl1	9	0.391156	0.00179773
Srpr	9	-0.204946	0.024633
Srprb	9	-0.634487	3.15024e-07
Stac	9	0.903924	0.00632091
Tbc1d2b	9	0.287403	0.0209205
Tbrg1	9	-0.232167	0.0379089
Tdgf1	9	-1.89944	2.74085e-05
Tex264	9	-0.337251	0.0278894
Tex9	9	0.519407	0.0157786
Tfdp2	9	0.361187	0.00330091
Thsd4	9	0.824304	0.00762712
Thyn1	9	-0.416777	0.00570473
Timm8b	9	-0.542774	0.00240074
Tma7	9	-0.427627	0.00165274
Tmed3	9	-0.714093	9.18823e-08
Tmem115	9	-0.403942	0.00243936
Tmem205	9	-0.357515	0.0354516
Tmem25	9	0.284911	0.0055244
Tmem266	9	-0.381773	0.0325593
Tmem42	9	-0.402237	0.00830486
Tmie	9	0.247375	0.0452973
Trappc4	9	-0.398574	0.000700134
Trf	9	-1.51283	0.00752139
Trpc1	9	0.250578	0.0204957
Tusc2	9	-0.36951	0.00818188
Uba5	9	-0.259127	0.00564054
[truncated: 1,829 more rows]
